# Supplementary material for: Efficiency Analysis as a Tool for Revealing Best Practices and Innovations: The Case of the Sheep Meat Sector in Europe
Source: Animals (Basel). 2021 Nov 12;11(11):3242. doi: 10.3390/ani11113242 (PMC8614382; doi:10.3390/ani11113242)
Supplement: Supplementary file 1 [file animals-11-03242-s001.zip]

Archive with 5 entries (5 files):
- Spreadsheet S1.xlsx
- Spreadsheet S2.xlsx
- Spreadsheet S3.xlsx
- Spreadsheet S4.xlsx
- Template S1.pdf
