# Supplementary material for: Efficiency Analysis as a Tool for Revealing Best Practices and Innovations: The Case of the Sheep Meat Sector in Europe
Source: Animals (Basel). 2021 Nov 12;11(11):3242. doi: 10.3390/ani11113242 (PMC8614382; doi:10.3390/ani11113242)
Supplement: Supplementary file 1 [file animals-11-03242-s001.zip › Spreadsheet S1.xlsx]

## Sheet: Extensive meat Data France
Spreadsheet S1. Technical and economic data collected from extensive meat sheep farms in France
No of Farm	Year	Animal	Farm Type	Gross Revenues (€/farm)	Gross Margin (€/farm)	Milk production sold to dairy enterprises (€)	Milk production manufactured on-farm (€)	Milk production sold to dairy enterprises (x1000 liters)	Milk production manufactured on-farm (x1000 liters)	Lambs sold for meat (€/farm)	Lambs sold for meat [number of lambs]	Lambs sold for breeding (€/farm)	revenue from cull animals (€/farm)	Wool and other products (€/farm)	Wool and other products (€/farm) as REVENUE	Wool and other products (€/farm) as COST	Wool and other products (€/farm) as COST to be included in VC	Wool (Kg/farm)	Subsidies and compensations (€/farm)	number of productive animals (eg ewes)	human labor -family and hired - (Annual Labour Unit)	Labor cost (€/farm)	Feeds supplied (kg DM per farm)	Part of feed purchased [%]	Concentrates supplied (Kg per farm)	Part of the concentrates purchased (%)	Forages supplied (Kg DM per farm)	Part of the forages purchased (%)	Cost of purchased feed (€/farm)	Variable costs for home-grown feed (€/farm)	Other livestock variable cost (€/farm)	Fixed costs (€/farm)	Total production cost (€/farm)
Farm1	2015	Sheep	Extensive Meat	22858.8	4316.34	0	0	0	0	13961.8	138	382.26	429.38	853.5	853.5	0	0	NA	7231.82	268.8	0.95	24275	53062.2	0.279713	23060	0.739809	33000	0	7205.57	1533.21	9803.65	21655.9	64473.3
Farm2	2015	Sheep	Extensive Meat	98320.8	58146.5	0	0	0	0	72544.8	631	1818.2	2549.91	4657.39	4657.39	0	0	NA	16750.5	709.4	0.98	26158	225964	0.190006	78120	0.63172	158000	0	18406.2	8719.34	13048.8	54771	121103
Farm3	2015	Sheep	Extensive Meat	34827.1	28549.7	0	0	0	0	4083.85	45	13222	4914.72	6081.65	6081.65	0	0	NA	6524.83	346	1	26598.1	82479.6	0.139182	13195	1	71000	0	3928.87	154.879	2193.6	15968.4	48843.8
Farm4	2015	Sheep	Extensive Meat	27064.7	16395.8	0	0	0	0	11678.5	102	2065.61	2941.58	3444.02	3444.02	0	0	NA	6934.94	271	1.8	47877.4	92336.6	0.133605	14180	1	80000	0	5583.38	956.161	4129.33	26334.1	84880.3
Farm5	2015	Sheep	Extensive Meat	12597.2	1873.67	0	0	0	0	9046.2	94	360	1210	-1663.25	0	-1663.25	1663.25	NA	3644.25	137	0.5	13299.1	69682.1	0.369766	8830	1	62000	0.291677	5973.24	0	4750.29	15482.2	39504.9
Farm6	2015	Sheep	Extensive Meat	34173.3	21179.3	0	0	0	0	28894.7	256	0	1338.12	-3718.52	0	-3718.52	3718.52	NA	7659	300	1.05	25269.7	81416.9	0.20164	18870	1	65000	0	6148.39	570.47	6275.16	14659	52922.7
Farm7	2015	Sheep	Extensive Meat	15077.8	4879.16	0	0	0	0	11707.5	118	1103	180	-930	0	-930	930	NA	3017.25	180	0.6	15958.2	63466.6	0.418907	13180	1	52000	0.290769	6103.12	931.821	3163.67	16260.6	42417.4
Farm8	2015	Sheep	Extensive Meat	13533.9	6601.31	0	0	0	0	8750.25	85	0	882.09	1002.64	1002.64	0	0	NA	2898.87	128.5	0.45	11968.9	51831	0.544201	11300	1	42000	0.437512	4821.52	596.279	1514.74	10338.7	29240.1
Farm9	2015	Sheep	Extensive Meat	31731	14720.2	0	0	0	0	29424	245	0	1579.82	-4024.07	0	-4024.07	4024.07	NA	4751.25	185	0.38	10106.9	156808	0.162007	58400	0.5	106000	0	10348.5	3730.15	2932.14	11252.7	38370.4
Farm10	2015	Sheep	Extensive Meat	217483	124947	0	0	0	0	131413	1014	71809	5711.75	-10369.8	0	-10369.8	10369.8	NA	18918.9	784	2.86	80497.3	385174	0.0555645	176062	0.139724	232000	0	49782.8	15659	27093.9	73557.9	246591
Farm11	2015	Sheep	Extensive Meat	49923.8	26469.1	0	0	0	0	36730	290	1038	3586.8	44.2	44.2	0	0	NA	8524.75	335	0.36	9672.5	93374.2	0.579755	40660	1	58000	0.323448	14468.1	1209.06	7777.53	21519	54646.1
Farm12	2015	Sheep	Extensive Meat	50694.3	11873.9	0	0	0	0	30721	219	12630	5486.19	-3998.59	0	-3998.59	3998.59	NA	5855.66	252	0.73	19419	169417	0.434065	114272	0.638302	70000	0.144	24107.4	4735.48	9977.49	21345	79584.3
Farm13	2015	Sheep	Extensive Meat	49483.4	38558	0	0	0	0	36449	287	0	4614.84	285.16	285.16	0	0	NA	8134.4	319	0.51	14051	21005	0.537063	11500	1	11000	0.116	2634.2	4314.15	3977.01	20930.7	45907.1
Farm14	2015	Sheep	Extensive Meat	90778.4	53669.4	0	0	0	0	70115.8	551	480	6249.32	1657.1	1657.1	0	0	NA	12276.2	463	1.22	32700	141523	0.326005	87958	0.48796	65000	0.135338	17090.1	11851.8	8167.13	34159.2	103968
Farm15	2015	Sheep	Extensive Meat	103529	59867.7	0	0	0	0	81353	617	0	4139.83	3470.17	3470.17	0	0	NA	14565.6	527	1	26603.2	169056	0.422567	124202	0.661117	61000	0	24326.4	9594.22	9740.32	41530.3	111795
Farm16	2015	Sheep	Extensive Meat	79513.8	54011.4	0	0	0	0	58320	458	0	4294.8	4403.65	4403.65	0	0	NA	12495.3	479	1.24	32982.2	208847	0.1096	109020	0.241332	114000	0	7691.04	9582.6	8228.74	48172.2	106657
Farm17	2015	Sheep	Extensive Meat	136682	82161.5	0	0	0	0	93604.6	779	0	7219.7	15341.2	15341.2	0	0	NA	20516.6	746	1.99	55447.5	199533	0.364883	102911	0.813178	110000	0	28051.8	11551.6	14917.2	41471.6	151440
Farm18	2015	Sheep	Extensive Meat	74633.1	62196.6	0	0	0	0	55644.8	438	0	9438.9	-4628.9	0	-4628.9	4628.9	NA	14178.3	542	1.5	42640.6	14870	0.0585071	1000	1	14000	0	816.582	4805.63	6814.24	42621.8	97698.9
Farm19	2015	Sheep	Extensive Meat	161690	77796.1	0	0	0	0	110660	874	7100	16802.4	3202.14	3202.14	0	0	NA	23925	910	3	79800.6	343385	0.512384	185500	1	182000	0.08	51595.2	2235.79	30062.8	53573	217267
Farm20	2015	Sheep	Extensive Meat	70942.7	46241.5	0	0	0	0	65624.1	481	254.65	3921.38	-12069.9	0	-12069.9	12069.9	NA	13212.5	455.5	0.97	26598.1	137874	0.256821	60775	0.669683	85000	0	12622.6	4281.91	7796.71	23076.3	74375.6
Farm21	2015	Sheep	Extensive Meat	60602.5	27060.4	0	0	0	0	42947.1	376	2440	3115.35	-2230	0	-2230	2230	NA	14330	363.5	0.93	24736.5	186566	0.383597	82260	1	115000	0	23397.6	1302.2	8842.35	26868.3	85147
Farm22	2015	Sheep	Extensive Meat	97901.3	45533.5	0	0	0	0	68997.6	333	7140	4513.75	6583.87	6583.87	0	0	NA	10666.1	409	1.44	38302.8	149923	0.145133	66578	0.37565	92000	0	11636.6	12207.6	28523.7	50969.8	141640
Farm23	2015	Sheep	Extensive Meat	72484.9	36333.3	0	0	0	0	50995	435	232	5481.88	3242.12	3242.12	0	0	NA	12533.9	470	0.82	22218.7	181793	0.231148	107808	0.448019	88000	0	16092.6	7743.95	12314.9	38546.9	96917.1
Farm24	2015	Sheep	Extensive Meat	39298.5	16217.5	0	0	0	0	31250.5	253	0	1383.14	-5057.1	0	-5057.1	5057.1	NA	11722	307	0.52	13832.6	134092	0.21656	58726	0.568368	83000	0	11809.8	3542.94	7728.24	18157.6	55071.2
Farm25	2015	Sheep	Extensive Meat	40327.1	14497	0	0	0	0	32912.4	286	0	2811.05	-4585.56	0	-4585.56	4585.56	NA	9189.18	351	0.61	14895.9	159898	0.305809	56205	1	111000	0	16857.2	3746.04	5226.81	25310.3	66036.3
Farm26	2015	Sheep	Extensive Meat	37087.3	15492.8	0	0	0	0	25334.5	213	0	1914	1794.4	1794.4	0	0	NA	8044.5	320	0.64	17024.7	151622	0.172024	69680	0.430253	91000	0	11200.5	5070.76	5323.28	20645.5	59264.8
Farm27	2015	Sheep	Extensive Meat	113087	73904.8	0	0	0	0	78011.8	686	14755	6213.52	-20601.6	0	-20601.6	20601.6	NA	34708.6	1232	1.94	65396	284163	0.0729554	193291	0.12328	116000	0	8006.33	11612.5	19563.7	80372.1	184951
Farm28	2015	Sheep	Extensive Meat	74415.7	56128.3	0	0	0	0	75449.5	680	0	5831.28	-26371.6	0	-26371.6	26371.6	NA	19506.6	715	0.98	26066.1	33824.7	0.391703	30833	0.493919	7000	0	7161.81	2524.36	8601.26	38794.3	83147.9
Farm29	2015	Sheep	Extensive Meat	53511.6	28241.9	0	0	0	0	37709.3	306	172	3399.76	2060.54	2060.54	0	0	NA	10170	402	0.5	13299.9	135212	0.32532	68060	0.742874	76000	0	17229.1	1518.25	6522.4	23624	62193.6
Farm30	2015	Sheep	Extensive Meat	65880.2	57485.7	0	0	0	0	53653.5	420	0	928.98	-366.22	0	-366.22	366.22	NA	11664	463	0.87	21726.3	109248	0.0262797	30170	0.10938	83000	0	1465.72	3078.71	3850.14	24987.3	55108.2
Farm31	2015	Sheep	Extensive Meat	90311.1	65987.3	0	0	0	0	31746.2	306	40916.4	4619.13	-14107.6	0	-14107.6	14107.6	NA	27137	1145	2	53197.2	44946.4	0.710767	36720	1	13000	0	9731.02	0	14592.7	50306.1	127827
Farm32	2015	Sheep	Extensive Meat	221018	169995	0	0	0	0	82722.4	719	84946.6	13511.6	3549.13	3549.13	0	0	NA	36288	1575	2.59	68894.5	397919	0.0604423	204505	0.13518	220000	0	13803.1	10897.2	26322.8	106066	225984
Farm33	2015	Sheep	Extensive Meat	78871.8	41516.1	0	0	0	0	77667.8	742	0	4039.75	-11468.8	0	-11468.8	11468.8	NA	8633	437	1	26603.3	214401	0.224072	83220	0.663542	142000	0	18638.2	8282.38	10435.1	31373.3	95332.3
Farm34	2015	Sheep	Extensive Meat	105727	70363.6	0	0	0	0	89952.3	732	0	4744.58	-2420.11	0	-2420.11	2420.11	NA	13450	449	1.18	31424	182831	0.292362	82564	0.74415	111000	0	19964.6	4489.15	10909.5	47871.5	114659
Farm35	2015	Sheep	Extensive Meat	77106.9	48396.3	0	0	0	0	54274.5	435	0	3400	-1989.1	0	-1989.1	1989.1	NA	21421.5	518	0.58	16981.2	271623	0.192178	108762	0.551663	177000	0	17701.8	4282.57	6726.2	36422.5	82114.3
Farm36	2015	Sheep	Extensive Meat	33222.3	26527.7	0	0	0	0	22870.7	215	3390	3195.04	-1051.49	0	-1051.49	1051.49	NA	4818.06	200	0.57	15160.9	93482.3	0.0595621	29290	0.218505	68000	0	3085.1	1762.24	1847.28	11778.2	33633.7
Farm37	2015	Sheep	Extensive Meat	51250.1	20169.3	0	0	0	0	43657.9	342	0	2844.78	-3600.13	0	-3600.13	3600.13	NA	8347.5	294	0.79	21013.9	209086	0.215388	74812	0.691921	144000	0	16492.4	5804.27	8784.07	24471.1	76565.8
Farm38	2015	Sheep	Extensive Meat	86540.6	44591	0	0	0	0	60515.9	525	4750	518	4967	4967	0	0	NA	15789.6	598	1	26594.4	281353	0.197436	62475	1	227000	0.00526872	24015	1865.89	16068.6	51739.9	120284
Farm39	2015	Sheep	Extensive Meat	212184	117147	0	0	0	0	161312	1480	0	8113.59	10645.8	10645.8	0	0	NA	32112.8	1290	2.87	72676.8	935856	0.134387	249260	0.579957	719000	0	45263.4	18094.5	31678.9	127667	295380
Farm40	2015	Sheep	Extensive Meat	113828	62982.6	0	0	0	0	93791	820	15539	4413.7	-21414.5	0	-21414.5	21414.5	NA	21498.8	766.1	2.23	62449.9	393240	0.175973	145103	0.341826	267000	0.0975558	22410	12680.6	15754.7	82585.2	195880
Farm41	2015	Sheep	Extensive Meat	157361	110429	0	0	0	0	108477	935	13750	9764.46	1089.03	1089.03	0	0	NA	24280	929	2	53189.1	254791	0.33671	98610	1	169000	0	24296.3	946.357	21688.9	71343.7	171464
Farm42	2015	Sheep	Extensive Meat	169230	102674	0	0	0	0	134760	1207	9250	17128.6	-18565.1	0	-18565.1	18565.1	NA	26656.5	1036.4	1.5	30266.4	276320	0.424579	134850	1	159000	0	38071.6	7487.06	20997.7	92177.8	189001
Farm43	2015	Sheep	Extensive Meat	127350	77761.7	0	0	0	0	73322	581	20180	12752.3	1665.94	1665.94	0	0	NA	19430	788	0.61	18059.8	114219	0.492205	64620	1	58000	0	22122.9	1999.54	25466.1	47413	115061
Farm44	2015	Sheep	Extensive Meat	67124.5	33605.4	0	0	0	0	24998	213	30315	3086.16	-1512.16	0	-1512.16	1512.16	NA	10237.5	413.2	1.22	21544.8	223850	0.182434	69942	0.671128	163000	0	15358.9	8218.5	9941.74	29984.3	85048.2
Farm45	2015	Sheep	Extensive Meat	64965.9	39760	0	0	0	0	49576	441	1045	4713.8	-1393.88	0	-1393.88	1393.88	NA	11025	415	0.78	20745	229316	0.203049	78524	0.681575	161000	0	16435	3471.47	5299.45	28819.9	74770.8
Farm46	2015	Sheep	Extensive Meat	57144.8	32901.7	0	0	0	0	39440.6	364	265	3980.02	2303.25	2303.25	0	0	NA	11155.9	404.5	0.98	27936.1	103974	0.234707	41350	0.678356	68000	0	10278.1	2040.6	11924.3	34984.3	87163.5
Farm47	2015	Sheep	Extensive Meat	60297.9	39316.3	0	0	0	0	46882.8	398	0	2916.76	1310.8	1310.8	0	0	NA	9187.5	384	0.66	15285.6	156587	0.0922297	70790	0.234496	95000	0	10356.9	5457.07	5167.57	24252.9	60520
Farm48	2015	Sheep	Extensive Meat	33945.9	10526.8	0	0	0	0	18967.1	146	6211.7	3014.88	404.66	404.66	0	0	NA	5347.5	368	1	26598.4	133966	0.553917	62030	1	80000	0.253	19110.8	289.976	4018.24	17143.1	67160.6
Farm49	2015	Sheep	Extensive Meat	25418.8	13150.9	0	0	0	0	15975.3	140	0	1227.51	3424.54	3424.54	0	0	NA	4791.5	229	0.57	15161.8	58811.9	0.316125	27370	0.780782	35000	0	6926.66	2997.75	2343.5	19571.9	47001.6
Farm50	2015	Sheep	Extensive Meat	37018.9	19095.3	0	0	0	0	42430.2	401	4080	3059.91	-22551.2	0	-22551.2	22551.2	NA	10000	674	1.85	49206.4	167779	0.14769	28482	1	143000	0	11174.7	1964.34	4784.52	41324.6	108455
Farm51	2015	Sheep	Extensive Meat	96176.3	61804.3	0	0	0	0	76596.3	691	0	8400	-1820	0	-1820	1820	NA	13000	855	0.75	19949.6	131256	0.615409	69260	1	71000	0.289014	20850.2	3121.36	10400.4	49781.4	104103
Farm52	2015	Sheep	Extensive Meat	109164	68580.7	0	0	0	0	87209	622	0	6364.98	1177.02	1177.02	0	0	NA	14412.5	557	1	26595.5	129997	0.539429	73560	1	66000	0.0928333	23102	1851.84	15629	21184.5	88362.9
Farm53	2015	Sheep	Extensive Meat	56433.5	44220	0	0	0	0	27490	224	11305	2714.85	5736.15	5736.15	0	0	NA	9187.5	324	0.6	15175.1	40993.1	0.27334	8038	1	34000	0.123882	2423.12	2398.65	7391.75	25467.3	52855.9
Farm54	2015	Sheep	Extensive Meat	76781.8	52996.8	0	0	0	0	67996	234	0	3519.85	-1427.85	0	-1427.85	1427.85	NA	6693.75	271	1.5	39897.1	107506	0.377281	23570	1	87000	0.230506	12120.3	94.7247	11569.9	21642.3	85324.4
Farm55	2015	Sheep	Extensive Meat	34920.2	28113.5	0	0	0	0	26291	197	1061	2679.91	557.09	557.09	0	0	NA	4331.25	159	0.27	7181.04	26087	0.222755	100	1	26000	0.220154	2052.34	1045.53	3708.84	10059.5	24047.2
Farm56	2015	Sheep	Extensive Meat	59944.5	46823.3	0	0	0	0	27331	180	12915	2505.96	11680	11680	0	0	NA	5512.5	214	0.49	12817.5	39744	0.412087	11200	1	30000	0.221133	6290.97	787.146	6043.05	14875.2	40813.8
Farm57	2015	Sheep	Extensive Meat	102972	54656.9	0	0	0	0	89544	624	0	6429.6	-6586.6	0	-6586.6	6586.6	NA	13585.5	505	0.88	23803.5	308201	0.332396	161151	0.629844	168000	0.0841667	32396	9554.3	6365.31	54655.7	126775
Farm58	2015	Sheep	Extensive Meat	14942.6	9311.96	0	0	0	0	13975.1	116	0	1189.95	-2479.95	0	-2479.95	2479.95	NA	2257.5	90	0.26	8066.42	29343.8	0.110885	10740	0.348231	20000	0	1650.92	2200.52	1779.23	5472.42	19169.5
Farm59	2015	Sheep	Extensive Meat	80906.5	45020.2	0	0	0	0	57372	503	0	3385.11	4857.69	4857.69	0	0	NA	15291.7	550	0.93	25620	243672	0.21865	111117	0.551131	147000	0	18537.9	5563.2	11785.2	41083.5	102590
Farm60	2015	Sheep	Extensive Meat	173345	100318	0	0	0	0	114744	834	25105	13536.5	-5503.29	0	-5503.29	5503.29	NA	25462.5	1000	1.36	38758.3	236794	0.51709	145740	0.965692	110000	0	47469.6	2306.55	23250.9	93724.2	205510
Farm61	2015	Sheep	Extensive Meat	34262.6	24086.8	0	0	0	0	28702	254	0	7886.29	-7347.69	0	-7347.69	7347.69	NA	5022	250	0.23	6119.02	40050	0.325843	15000	1	27000	0	4347.22	1621.74	4206.83	22317	38611.8
Farm62	2015	Sheep	Extensive Meat	70605.9	50429.7	0	0	0	0	54794.2	453	49	2177	408.2	408.2	0	0	NA	13177.5	428	0.98	26063.5	323404	0.144245	60235	0.22047	271000	0.129506	9809.23	4585.91	5781.07	35598.3	81838.1
Farm63	2015	Sheep	Extensive Meat	236285	149651	0	0	0	0	198038	1348	0	9556.86	3440.37	3440.37	0	0	NA	25250	1119	1.27	34247.6	755772	0.238612	273301	0.7255	518000	0.0151216	50383	15547.7	20703.5	95396.4	216278
Farm64	2015	Sheep	Extensive Meat	112586	58318.7	0	0	0	0	90314	583	750	5197.77	3330.13	3330.13	0	0	NA	12993.8	502	1	26597.5	297785	0.498719	105500	1	206000	0.275369	32719.8	6336.7	15210.5	57232.8	138097
Farm65	2015	Sheep	Extensive Meat	37530.7	29252.8	0	0	0	0	23824.1	190	0	1456	5294.38	5294.38	0	0	NA	6956.25	240	0.28	7447.28	128777	0.0324957	27330	0.175997	105000	0	2203.17	2285.16	3789.59	83217.8	98943
Farm66	2015	Sheep	Extensive Meat	77715.5	41766.4	0	0	0	0	70039.3	609	0	5764.64	-16307	0	-16307	16307	NA	18218.6	816	1.94	37135.7	380653	0.143877	142130	0.317526	257000	0.0603268	16149.4	10272.8	9526.91	71412.3	144497
Farm67	2015	Sheep	Extensive Meat	124896	73315.3	0	0	0	0	124418	865	1000	2549.05	-19906.1	0	-19906.1	19906.1	NA	16835	650	2	44951.3	256121	0.526982	118530	1	153000	0.20817	40024.4	761.184	10795	192054	288585
Farm68	2015	Sheep	Extensive Meat	101985	68239.3	0	0	0	0	74545.7	440	0	12370	742.04	742.04	0	0	NA	14327.5	568.8	2	42491.9	116692	0.158952	51370	0.415028	72000	0	14290.2	5851.71	13604	48840.5	125078
Farm69	2015	Sheep	Extensive Meat	43991.8	34474.2	0	0	0	0	32366.8	263	0	1762.04	1993.96	1993.96	0	0	NA	7869	302	0.73	17442.5	166681	0.115352	43312	0.510251	129000	0	0	3766.38	5751.23	27904.1	54864.2
Farm70	2015	Sheep	Extensive Meat	182241	157644	0	0	0	0	132256	1068	0	13768.8	9535.83	9535.83	0	0	NA	26680.2	1061.8	1.03	27454.8	113244	0.470171	61200	1	60000	0	0	11298.2	13298.7	62130.5	114182
Farm71	2015	Sheep	Extensive Meat	151416	83025.2	0	0	0	0	108430	882	3300	10798.3	3657.66	3657.66	0	0	NA	25230	943.8	1.05	25206.3	405398	0.270144	154480	0.814863	271000	0	38399.1	15636	14355.4	75820.9	169418
Farm72	2015	Sheep	Extensive Meat	63052.9	48334.1	0	0	0	0	41116.9	343	5646.32	4866.78	-1167.48	0	-1167.48	1167.48	NA	12590.4	492	0.96	25536.3	35500.3	0.132092	32759	0.164535	7000	0	6414.99	2905.29	5398.48	33771.4	74026.5
Farm73	2015	Sheep	Extensive Meat	104467	64594.8	0	0	0	0	87223.2	660	0	5687.22	-2859.08	0	-2859.08	2859.08	NA	14415.7	511.5	2	53386.2	137812	0.163522	81393	0.274901	67000	0.045806	12026.2	14852.9	12993.2	45029.9	138288
Farm74	2015	Sheep	Extensive Meat	90328.2	50246.7	0	0	0	0	71868.7	596	0	5194.02	412.78	412.78	0	0	NA	12852.7	504	1.25	31430	189092	0.458211	92060	1	109000	0.0601101	22468.3	3379.34	14233.8	37696.7	109208
Farm75	2015	Sheep	Extensive Meat	119311	65799.6	0	0	0	0	84952.6	702	0	8846.08	1217.62	1217.62	0	0	NA	24294.5	807.1	1.98	52989.8	262018	0.320287	119561	0.806793	158000	0	34714	198.65	18598.6	52803.5	159305
Farm76	2015	Sheep	Extensive Meat	32564	23739.8	0	0	0	0	20917.8	220	2502.5	925.96	1718.66	1718.66	0	0	NA	6499.09	247.8	0.43	10479.2	76655.3	0.118489	27190	0.383965	53000	0	5136.86	1135.71	2551.62	13639.8	32943.2
Farm77	2015	Sheep	Extensive Meat	22755	14139.6	0	0	0	0	21994	164	0	729.98	-3129.98	0	-3129.98	3129.98	NA	3161.02	127.2	0.51	13825	84004.6	0.309724	20695	1	66000	0.121418	6532.02	228.82	1854.51	8019.35	30459.7
Farm78	2015	Sheep	Extensive Meat	64413.9	29922.6	0	0	0	0	35498.4	320	15314	2483.25	-2378.77	0	-2378.77	2378.77	NA	13497	532.4	1.15	30698.4	145164	0.357927	76050	0.737015	79000	0.0404354	18215.1	8126.49	8149.66	29207.5	94397.1
Farm79	2015	Sheep	Extensive Meat	41259.7	17031.7	0	0	0	0	26740.6	256	100	1468.5	2458.61	2458.61	0	0	NA	10492.1	437.2	1.27	33778.2	116993	0.256367	34475	1	87000	0	12156.4	5355.24	6716.36	38879	96885.2
Farm80	2015	Sheep	Extensive Meat	47303.7	27629.5	0	0	0	0	31143.5	262	0	1509.7	4545.61	4545.61	0	0	NA	10104.9	404.8	1	26596	190385	0.189276	46420	0.892288	150000	0	13905.3	939.352	4829.6	26932.8	73203
Farm81	2015	Sheep	Extensive Meat	74386.2	39949.2	0	0	0	0	76653	634	0	3687.04	-19163.8	0	-19163.8	19163.8	NA	13210	519.9	0.77	23746.5	155242	0.315457	77290	0.728296	88000	0	18699.3	6798.91	8938.81	45615	103799
Farm82	2015	Sheep	Extensive Meat	105713	68121.9	0	0	0	0	70146.7	563	0	5548.94	10855.3	10855.3	0	0	NA	19162.5	795	2.26	60114.7	344896	0.178795	120570	0.587874	240000	0	24918.6	3190.61	9482.38	40762.3	138469
Farm83	2015	Sheep	Extensive Meat	120546	81764.9	0	0	0	0	84961.1	712	9090	5155.2	2978.03	2978.03	0	0	NA	18361.3	713	1.75	46823	210479	0.298847	101700	0.710914	122000	0	21696.9	7750.01	9333.84	44270.4	129874
Farm84	2015	Sheep	Extensive Meat	32526.5	20459.7	0	0	0	0	23432.8	192	0	1144.37	2944.39	2944.39	0	0	NA	5004.96	205	0.58	16149.7	69227	0.24255	22100	0.873303	50000	0	8078.33	1985.5	2002.98	14541.7	42758.2
Farm85	2015	Sheep	Extensive Meat	113154	54413.6	0	0	0	0	77543.8	716	16941	3236.04	-5074.59	0	-5074.59	5074.59	NA	20508.2	820	1.2	32633.8	341214	0.452484	131280	1	227000	0.177004	41997.6	5483.06	11260.1	50038.5	141413
Farm86	2015	Sheep	Extensive Meat	51960.2	25787.2	0	0	0	0	39978.4	348	0	1099.56	-2180.02	0	-2180.02	2180.02	NA	13062.3	507	0.91	24203	145890	0.171985	66540	0.433424	88000	0	12159.9	5458.68	8554.41	37440.8	87816.8
Farm87	2015	Sheep	Extensive Meat	65986.2	32624.2	0	0	0	0	44157	410	8245	1018.08	-179.92	0	-179.92	179.92	NA	12746	489	0.98	26068	239231	0.226272	92220	0.674691	159000	0	20947.8	6376.89	6037.24	28785.2	88215.1
Farm88	2015	Sheep	Extensive Meat	50860.7	29459.2	0	0	0	0	47898.3	394	0	4350	-11099.6	0	-11099.6	11099.6	NA	9712	408	0.95	25270.4	145770	0.215814	50310	0.718744	102000	0	11611.8	2439.76	7349.9	35055	81726.9
Farm89	2015	Sheep	Extensive Meat	68171.2	41899.1	0	0	0	0	47536.2	403	0	2927.52	3369.92	3369.92	0	0	NA	14337.5	553	0.62	16492.9	154001	0.24876	63220	0.636191	99000	0.0335152	15648.1	4089.59	6534.37	36626.9	79391.9
Farm90	2015	Sheep	Extensive Meat	172723	108820	0	0	0	0	145506	1001	358.4	12289.2	-4123.21	0	-4123.21	4123.21	NA	18692.4	770	2	50985.8	230433	0.433588	95900	0.791449	147000	0.230476	44071.2	1937.61	17894.4	62763.4	177652
Farm91	2015	Sheep	Extensive Meat	55974	36457.8	0	0	0	0	34085	267	10285	3089.19	-779.59	0	-779.59	779.59	NA	9294.39	346	0.8	21278.3	156716	0.207846	66340	0.564365	99000	0	11221.3	4392.86	3901.97	28887.2	69681.6
Farm92	2015	Sheep	Extensive Meat	145589	89460.2	0	0	0	0	110955	852	12021	498	623.05	623.05	0	0	NA	21492.4	824	1.69	56481.1	205674	0.5869	139855	0.9379	84000	0.0784762	35573.8	4555.53	15999.9	67388.5	179999
Farm93	2015	Sheep	Extensive Meat	112398	88768.7	0	0	0	0	74061	574	18048	6573.97	931.73	931.73	0	0	NA	12783.5	508	0.84	22745.2	127986	0.302087	47110	0.943324	87000	0	11104.4	5726.16	6798.91	67452.7	113827
Farm94	2015	Sheep	Extensive Meat	124454	73357.6	0	0	0	0	94152.9	680	2175	8802	7361.2	7361.2	0	0	NA	11963	544	1	26597.2	260052	0.247048	139140	0.530724	139000	0	27872	10769	12455.4	69846	147540
Farm95	2015	Sheep	Extensive Meat	117587	76647.3	0	0	0	0	84642	637	0	5451	11765.3	11765.3	0	0	NA	15729	686	1	26601	113854	0.639889	83740	1	41000	0	22479.1	1813.34	16647.6	69929.6	137471
Farm96	2015	Sheep	Extensive Meat	111655	59364	0	0	0	0	89939	812	0	2094.74	986.26	986.26	0	0	NA	18634.8	688	1.99	55063	322981	0.318784	136760	0.605148	204000	0.151765	29552.7	11075.4	11662.7	65141.5	172495
Farm97	2015	Sheep	Extensive Meat	148107	101624	0	0	0	0	97846	895	22431	3601	2399.54	2399.54	0	0	NA	21829.7	790.3	1.7	45463.6	371886	0.168655	157340	0.394687	235000	0.0369928	22021.5	8888.72	15573.5	108286	200233
Farm98	2015	Sheep	Extensive Meat	205084	120446	0	0	0	0	158578	1302	0	4655.21	17205.8	17205.8	0	0	NA	24644.7	1032	2.8	65029.8	398705	0.248592	170925	0.66652	250000	0	44409.5	20950.4	19277.9	85496	235164
Farm99	2015	Sheep	Extensive Meat	113540	64139.4	0	0	0	0	50993	434	46655	3074.24	-2924.24	0	-2924.24	2924.24	NA	15741.5	447	0.85	22607.8	239433	0.268856	111992	0.66069	142000	0	24180.5	9632.88	15586.7	41522.5	113530
Farm100	2015	Sheep	Extensive Meat	187108	114393	0	0	0	0	112046	1020	44895	4083.32	2765.08	2765.08	0	0	NA	23318.4	884	2.4	64308.4	493479	0.234883	202849	0.631746	317000	0.0139432	40251.5	13623.2	18840.1	76794.3	213817
Farm101	2015	Sheep	Extensive Meat	38853.3	20686.3	0	0	0	0	19727	181	9906	449.04	639.96	639.96	0	0	NA	8131.3	303	0.71	18176.1	134496	0.164514	41950	0.523242	98000	0.0309184	6112.2	6469.86	5584.9	27915.3	64258.4
Farm102	2015	Sheep	Extensive Meat	49423	22716	0	0	0	0	38511	298	1009	1537.92	-2546.92	0	-2546.92	2546.92	NA	10912	438.8	0.94	25285.2	210479	0.275549	82160	0.75	139000	0.0315683	17963.2	4711.25	4032.56	35762.9	87755.2
Farm103	2015	Sheep	Extensive Meat	84399.8	39526.7	0	0	0	0	38055	327	24626	5078.88	3446.12	3446.12	0	0	NA	13193.8	518.8	1.48	39983.4	197931	0.288772	65438	0.903726	141000	0.0404738	21799.2	4331.95	18741.9	38161	123017
Farm104	2015	Sheep	Extensive Meat	94541.4	54316.4	0	0	0	0	85821	709	1494	2108.15	-8558.15	0	-8558.15	8558.15	NA	13676.4	501.5	0.97	22946.2	290775	0.308879	121580	0.668942	185000	0.103011	24109.7	5851.75	10263.6	54013.5	117185
Farm105	2015	Sheep	Extensive Meat	256074	101274	0	0	0	0	189175	1889	26348.8	21697.5	-35933.3	0	-35933.3	35933.3	NA	54786.3	1500	2.47	73372.5	759119	0.656727	230022	0.947105	559000	0.552773	98701.6	14368.1	41731	130449	358622
Farm106	2015	Sheep	Extensive Meat	62298.1	32954.3	0	0	0	0	38924	355	12470.7	2596.8	-3105.49	0	-3105.49	3105.49	NA	11412.1	439	0.99	28211.2	214188	0.361755	72630	0.649594	151000	0.241305	15069.5	2763.28	11511	25014.1	82569.1
Farm107	2015	Sheep	Extensive Meat	125352	86964.3	0	0	0	0	35038.6	319	60074.3	4183.27	8281.49	8281.49	0	0	NA	17774.4	717	1.5	40019.1	358063	0.125853	51797	1	313000	0	20356	2223.28	15808.4	68589.7	146997
Farm108	2015	Sheep	Extensive Meat	162302	97841	0	0	0	0	104384	947	50865.9	4561.92	-15270.9	0	-15270.9	15270.9	NA	17761	666	2.46	60597.3	395702	0.285096	160577	0.778922	256000	0.0156094	45252.5	3618.42	15590.5	39512.2	164571
Farm109	2015	Sheep	Extensive Meat	141266	69884.1	0	0	0	0	71943.7	680	40431.4	5088.39	-795.29	0	-795.29	795.29	NA	24598	866	3.1	72759.2	366486	0.342478	174122	0.639896	215000	0.132921	44915.7	7790.91	18675.6	60422	204563
Farm110	2015	Sheep	Extensive Meat	48830.2	28224.5	0	0	0	0	29788	267	0	2036.7	6932.96	6932.96	0	0	NA	10072.5	360	0.5	13296.2	167811	0.36398	75645	0.550664	102000	0.243529	10847.9	3633.83	6123.9	30321.6	64223.5
Farm111	2015	Sheep	Extensive Meat	85038.8	37798.1	0	0	0	0	45242.4	386	24551.5	3180.32	896.82	896.82	0	0	NA	11167.7	453	1	26596.7	221018	0.382045	80480	0.869533	151000	0.156	28071.2	6668.14	12501.4	28060.4	101898
Farm112	2015	Sheep	Extensive Meat	140514	91424	0	0	0	0	82738.3	725	23841.8	8720.3	3912.96	3912.96	0	0	NA	21300.5	819	1.57	39482.4	386047	0.104083	137985	0.33471	266000	0	22472.1	15118.5	11499.2	84706.2	173278
Farm113	2015	Sheep	Extensive Meat	62336.2	24528.4	0	0	0	0	26774.2	269	15156.6	1983.6	8647.46	8647.46	0	0	NA	9774.23	431	0.9	23942.6	191797	0.267446	74479	0.791633	127000	0	24563.5	4985.45	8258.81	33656.2	95406.5
Farm114	2015	Sheep	Extensive Meat	48436.2	25641.8	0	0	0	0	29106.2	279	3786	150	2631.22	2631.22	0	0	NA	12762.8	473	0.88	23407.3	265669	0.249028	68585	0.490457	206000	0.179097	9867.64	6609.71	6317.05	44153.1	90354.8
Farm115	2015	Sheep	Extensive Meat	95256.5	38175.7	0	0	0	0	87956.4	595	1050.77	6280	-10213.8	0	-10213.8	10213.8	NA	10183.1	387	2	47649.5	244655	0.384698	46730	0.496897	204000	0.362338	24286.5	1658.54	31135.8	38424.4	143155
Farm116	2015	Sheep	Extensive Meat	143182	75515.7	0	0	0	0	96073.6	823	30675.5	10153.5	-10908.3	0	-10908.3	10908.3	NA	17187.6	649	1.02	30420.8	280274	0.525464	169280	1	133000	0	49553.9	3182.18	14930.2	61382	159469
Farm117	2015	Sheep	Extensive Meat	31877.2	17113.3	0	0	0	0	16555.6	137	9647	1582.68	414.12	414.12	0	0	NA	3677.8	149.6	0.34	9045.23	263374	0.199152	19970	0.599399	246000	0.170885	5859.88	2076.5	6827.53	11632.6	35441.7
Farm118	2015	Sheep	Extensive Meat	15411.6	11039.1	0	0	0	0	9737.58	83	0	575.01	2506.99	2506.99	0	0	NA	2592	110.2	0.43	11437.2	23009.3	0.254025	11505	0.330726	13000	0.194969	1942.52	1054.35	1375.64	7640.82	23450.5
Farm119	2015	Sheep	Extensive Meat	56972.2	41886.1	0	0	0	0	47649.8	395	11742	6019.86	-16986.4	0	-16986.4	16986.4	NA	8547	266.5	0.75	19949.5	76208.4	0.325746	39320	0.725687	42000	0	8090.17	3208.01	3787.88	21174.7	56210.3
Farm120	2015	Sheep	Extensive Meat	127049	63644.7	0	0	0	0	57076.3	499	37562.3	8118	11822.5	11822.5	0	0	NA	12469.9	528.9	1.44	38296	212059	0.563184	142596	0.813459	88000	0.210358	33446.4	7540.31	22417.6	45539.1	147239
Farm121	2015	Sheep	Extensive Meat	50491.6	19910.2	0	0	0	0	38913.6	304	0	5275.27	-1750.97	0	-1750.97	1750.97	NA	8053.76	345.1	0.7	18618.5	142138	0.386979	56480	1	93000	0.0630828	17321.5	4033.15	9226.75	31195.7	80395.6
Farm122	2015	Sheep	Extensive Meat	71889.1	39687.3	0	0	0	0	45226.9	346	1035	10809.6	1581.35	1581.35	0	0	NA	13236.2	516.5	1.47	39171	150830	0.0751868	69920	0.186427	90000	0	10534.7	8875.01	12792.1	40043.1	111416
Farm123	2015	Sheep	Extensive Meat	22835.5	17948.5	0	0	0	0	963.3	7	12342	3005.14	598.86	598.86	0	0	NA	5926.2	275.8	0.59	15692.8	16177	0.166718	7100	0.43662	10000	0	1086.01	1233.39	2567.63	17895.9	38475.7
Farm124	2015	Sheep	Extensive Meat	88580	46387.4	0	0	0	0	61305.5	485	8990	8130.08	-1418.08	0	-1418.08	1418.08	NA	11572.5	439.4	0.74	19683	284694	0.159675	135280	0.386243	167000	0	20681.7	12569.2	8941.67	45876.7	107752
Farm125	2015	Sheep	Extensive Meat	46690.3	11969.5	0	0	0	0	27632.8	216	0	4685.2	5022.3	5022.3	0	0	NA	9350	352.4	1.22	32448.2	179795	0.300613	108960	0.570163	85000	0	22325.4	6526.7	5868.73	26193.8	93362.8
Farm126	2015	Sheep	Extensive Meat	86987.2	49780.9	0	0	0	0	64053.8	514	0	5890.32	4281.68	4281.68	0	0	NA	12761.5	484.9	0.87	23139.3	163919	0.196711	88413	0.419203	87000	0	15764.4	10808.8	10633.2	38620.8	98966.5
Farm127	2015	Sheep	Extensive Meat	154190	84674.7	0	0	0	0	137913	1294	1457.13	2616.9	-24233	0	-24233	24233	NA	36436.1	1300	2.37	62196.6	497927	0.0834483	160836	0.296948	358000	0	35011.7	17197.1	17306.1	105235	236946
Farm128	2015	Sheep	Extensive Meat	49168.4	-5998.07	0	0	0	0	50611.8	269	0	3360	-13984	0	-13984	13984	NA	9180.58	350	1.35	42955.4	138611	0.884569	12197	1	128000	0.875	28767.5	0	26398.9	53234.5	151356
Farm129	2015	Sheep	Extensive Meat	64404.8	37786.5	0	0	0	0	60344.8	537	120	1300.2	-7907.25	0	-7907.25	7907.25	NA	10547.1	400	1.82	48412	159013	0.276298	66682	0.757326	101000	0	15700.5	3113.39	7804.35	35841.6	110872
Farm130	2015	Sheep	Extensive Meat	25420.9	15124	0	0	0	0	15548	193	0	47.72	3264.15	3264.15	0	0	NA	6561	365	1.81	48142.6	163143	0.039569	26601	0.278937	140000	0	2487.07	5857.94	1951.91	28654.6	87094.2
Farm131	2015	Sheep	Extensive Meat	87677	46977.4	0	0	0	0	61859	585	0	961.2	-6543.18	0	-6543.18	6543.18	NA	31400	574	1.47	48598.6	200459	0.152943	75240	0.468368	135000	0	15702	9697.03	15300.5	43012.6	132311
Farm132	2015	Sheep	Extensive Meat	28999	13175.5	0	0	0	0	20594	234	0	450	-2185	0	-2185	2185	NA	10140	393	1	26599	339450	0.0226823	33850	0.261448	310000	0	7265.08	4058.42	4499.97	28509.2	70931.6
Farm133	2015	Sheep	Extensive Meat	34464.4	18840.7	0	0	0	0	24278	161	0	4763.06	-2896.66	0	-2896.66	2896.66	NA	8320	319	1.97	52397.2	145969	0	28700	0	121000	0	1212.93	6032.32	8378.46	41519.6	109540
Farm134	2015	Sheep	Extensive Meat	66742	34816.2	0	0	0	0	59425	579	0	981.12	-9214.12	0	-9214.12	9214.12	NA	15550	636	1	26594.3	265569	0.0757407	69620	0.332088	205000	0	16933	7082.35	7910.46	53093.9	111614
Farm135	2015	Sheep	Extensive Meat	61720.9	40368.8	0	0	0	0	25426	267	13950	1995.76	354.94	354.94	0	0	NA	19994.2	452	1	26597.3	190799	0.0405592	46895	0.189679	150000	0	6422.63	6535.97	8393.5	47886.4	95835.8
Farm136	2015	Sheep	Extensive Meat	48175	19446.1	0	0	0	0	34683	285	1515	1824.16	2092.84	2092.84	0	0	NA	8060	322	1.92	51069.9	161967	0.103643	33295	0.579516	133000	0	8659.73	16622.2	3447.02	20884.6	100683
Farm137	2015	Sheep	Extensive Meat	79407.7	39336.7	0	0	0	0	683	10	52558	3899.61	-4312.41	0	-4312.41	4312.41	NA	26579.5	1107	2.96	78733.6	255409	0.0500726	40700	0.361179	220000	0	19782	7050.05	13239	44312.3	163117
Farm138	2015	Sheep	Extensive Meat	84241.2	34063.8	0	0	0	0	63062	584	17220	855.84	-14230.6	0	-14230.6	14230.6	NA	17334	561	1.94	51598.2	456884	0.0775773	52740	0.772469	411000	0	22116.2	14114.7	13946.5	70994.3	172770
Farm139	2015	Sheep	Extensive Meat	53743.5	29232.8	0	0	0	0	50538	519	0	757.25	-13051.8	0	-13051.8	13051.8	NA	15500	503	0.99	26332.3	226145	0.259059	53040	0.67006	180000	0.153694	14766.3	3362.5	6381.88	40175.3	91018.3
Farm140	2015	Sheep	Extensive Meat	66194.2	38204.9	0	0	0	0	42427	462	0	2048.36	3738.84	3738.84	0	0	NA	17980	600	1	26598.9	167638	0.133429	46710	0.550417	127000	0	11553.9	4677.47	11757.9	42490.2	97078.4
Farm141	2015	Sheep	Extensive Meat	60217.5	35359.7	0	0	0	0	32232	338	4550	3146.4	-503.9	0	-503.9	503.9	NA	20793	489	1.2	26595.6	246276	0.122935	34800	1	216000	0	13064.8	434.445	11358.5	47851.9	99305.2
Farm142	2015	Sheep	Extensive Meat	38245.4	17666.1	0	0	0	0	11176	136	13443	2277.96	-4663.96	0	-4663.96	4663.96	NA	16012.4	443	1	26597.9	204652	0.461231	16841	1	190000	0.419684	15238.4	427.95	4912.87	29686	76863.2
Farm143	2015	Sheep	Extensive Meat	27056	7205.13	0	0	0	0	12680	125	9258	1467.84	-4544.84	0	-4544.84	4544.84	NA	8195	380	0.8	21277.3	151935	0.177281	30960	1	125000	0	11878.4	878.047	7094.39	32823.2	73951.4
Farm144	2015	Sheep	Extensive Meat	73527.8	32230.8	0	0	0	0	0	0	50511	924.7	6650.3	6650.3	0	0	NA	15441.8	1070	2	53193.3	25000	0	0	0	25000	0	26420.3	3458.9	11417.7	14901.8	109392
Farm145	2015	Sheep	Extensive Meat	68883	31100.6	0	0	0	0	22999	278	30029	1015	2160	2160	0	0	NA	12680	650	0.78	20744.7	53490	0.439148	27000	1	30000	0	18991.6	1972.21	16818.6	46127.8	104655
Farm146	2015	Sheep	Extensive Meat	122100	58765.9	0	0	0	0	98933	1089	0	5005.17	-7088.47	0	-7088.47	7088.47	NA	25250	1120	2.29	69853.7	449457	0.0571023	70640	0.41761	388000	0	30308.6	19133.8	13891.4	58326.4	191514
Farm147	2015	Sheep	Extensive Meat	192404	92195.2	0	0	0	0	103467	714	33040	4314.32	8145.68	8145.68	0	0	NA	43437.5	1750	4.84	135155	562640	0.111332	72000	1	500000	0	47622	22708.4	29878.8	82115.5	317480
Farm148	2015	Sheep	Extensive Meat	178664	127397	0	0	0	0	171871	1512	0	3256.24	-26563.4	0	-26563.4	26563.4	NA	30100	1350	2.13	59776.2	229680	0.0340909	64000	0.140625	174000	0	22026.9	12705.6	16534.7	62580.4	173624
Farm149	2015	Sheep	Extensive Meat	141355	53874.8	0	0	0	0	3200	20	101430	3600	7250	7250	0	0	NA	25875	1650	1.8	46098.5	37615	0.993354	14500	1	25000	0.99	21926.4	0	65553.8	12522.4	146101
Farm150	2015	Sheep	Extensive Meat	110971	59614.6	0	0	0	0	87859	868	2043	1562.24	12.08	12.08	0	0	NA	19495.1	803	2.15	56686.8	213852	0.204591	80290	0.626354	144000	0	34366.5	1871.94	15118.4	47527.2	155571
Farm151	2015	Sheep	Extensive Meat	64576.2	28037.4	0	0	0	0	42468	393	0	1060.08	-1418.08	0	-1418.08	1418.08	NA	22466.2	504	1.04	23830.4	120261	0.234571	50875	0.637346	76000	0	15301.6	6813.71	14423.5	21301.6	81670.8
Farm152	2015	Sheep	Extensive Meat	98817.1	55972.5	0	0	0	0	69596	685	180	3095.9	-3531.3	0	-3531.3	3531.3	NA	29476.5	655	2.4	66734.3	194576	0.352982	85720	0.631125	120000	0.180125	23011.5	7245.31	12587.8	57931.2	167510
Farm153	2015	Sheep	Extensive Meat	109366	74350.1	0	0	0	0	81855	363	0	13414.1	3586.92	3586.92	0	0	NA	10510.2	463	2.5	71354.7	26830	0.999366	9000	1	19000	0.999105	8780.23	2511.14	23724.7	71133.3	177504
Farm154	2015	Sheep	Extensive Meat	56061	33349	0	0	0	0	41590	398	13	1217.06	2959.94	2959.94	0	0	NA	10281	386	1.19	32200.7	181029	0.154556	47160	0.681934	140000	0	10457.2	481.08	11773.8	42708.5	97621.3
Farm155	2015	Sheep	Extensive Meat	67635	48629	0	0	0	0	37355	244	0	716.04	-836.04	0	-836.04	836.04	NA	30400	324	1.01	26865.4	124579	0.0405044	31700	0.182965	97000	0	3249.02	2757.09	12999.9	25774.8	71646.2
Farm156	2015	Sheep	Extensive Meat	33443	20736.2	0	0	0	0	20236	209	3869	278	-1440	0	-1440	1440	NA	10500	439	1.3	34577.1	162794	0.0277897	26200	0.198473	140000	0	3503.49	3294.48	5908.82	24023.5	71307.3
Farm157	2015	Sheep	Extensive Meat	156112	116847	0	0	0	0	101915	815	6847	5661.9	-7961.9	0	-7961.9	7961.9	NA	49650.2	946	3.2	84697.6	303810	0.155689	63000	0	249000	0.18996	10555.3	4011	24699.3	85386.5	209350
Farm158	2015	Sheep	Extensive Meat	290829	162321	0	0	0	0	188768	1756	31127	2959.32	18439.7	18439.7	0	0	NA	49534.7	2067	3.7	113288	860209	0.108706	280700	0.306733	616000	0.0301997	52309.6	29579.2	46618.7	180883	422679
Farm159	2015	Sheep	Extensive Meat	62832	38825.7	0	0	0	0	17240	170	13530	1415.13	5346.87	5346.87	0	0	NA	25300	520	1.1	27986.2	69617	0.057486	19100	0.240838	53000	0	17254.5	2619.33	4132.44	17292.7	69285.1
Farm160	2015	Sheep	Extensive Meat	110747	79251.2	0	0	0	0	87234.9	887	0	2079.36	-9667.36	0	-9667.36	9667.36	NA	31100	874	1.99	52928.6	289124	0.129993	85200	0.507042	215000	0	16115.9	3658.2	11721.6	50720.5	135145
Farm161	2015	Sheep	Extensive Meat	76074.8	48008.8	0	0	0	0	28454	219	19217	2000.18	2709.82	2709.82	0	0	NA	23693.8	420	1	26596.2	103485	1.06378	15500	1	90000	1.07333	20845.7	0	7220.25	26037.8	80699.9
Farm162	2015	Sheep	Extensive Meat	120806	47135.1	0	0	0	0	63253	519	11480	1580.04	10037	10037	0	0	NA	34456.5	838	1.4	30328	227521	0.802225	37380	1	195000	0.769241	63267.3	0	10404.1	44852.1	148851
Farm163	2015	Sheep	Extensive Meat	44087.8	19946.6	0	0	0	0	24469	151	0	3616.05	998.25	998.25	0	0	NA	15004.5	345	2	53196.4	34566	1.1432	1800	1	33000	1.15	11616.6	86.8128	12437.7	18984.9	96322.4
Farm164	2015	Sheep	Extensive Meat	85211	63618.7	0	0	0	0	32974	352	16415	3631.38	7606.62	7606.62	0	0	NA	24584	563	1.98	52662.6	45095	0.12926	18500	0.362162	29000	0	8277.85	4875.99	8438.49	56565.3	130820
Farm165	2015	Sheep	Extensive Meat	31839	26360.6	0	0	0	0	17774	162	160	102	1951	1951	0	0	NA	11852	234	0.96	25533.6	97747	0.0560733	18100	0.348066	82000	0	2058.81	1111.92	2307.71	19473.5	50485.5
Farm166	2015	Sheep	Extensive Meat	42763.9	30229.1	0	0	0	0	22225	300	0	260	4319	4319	0	0	NA	15959.9	313	1	26596.3	18175	0.997964	2500	1	16000	0.997687	3664.32	3103.66	5766.8	8174.63	47305.8
Farm167	2015	Sheep	Extensive Meat	66224.2	36083.4	0	0	0	0	45249	478	0	1729.89	1039.11	1039.11	0	0	NA	18206.2	485	1	26599.1	215414	0.177537	52200	0.329502	170000	0.136941	13107.2	10980.7	6052.84	29044.9	85784.8
Farm168	2015	Sheep	Extensive Meat	47075.5	28640.1	0	0	0	0	22189	191	12580	379.94	-1213.94	0	-1213.94	1213.94	NA	13140.5	388	1	26597.3	97440	0.294294	12000	1	87000	0.209609	8982.73	2898.64	6553.98	37285.7	82318.3
Farm169	2015	Sheep	Extensive Meat	54967.2	45104.3	0	0	0	0	16863	119	2750	1349.95	14072.1	14072.1	0	0	NA	19932.2	254	1	26597.7	1152.25	1.01389	175	1	1000	1.016	824.211	4258.84	4779.92	11060.5	47521.1
Farm170	2015	Sheep	Extensive Meat	74259	53937.3	0	0	0	0	56920	575	0	868.12	-5364.12	0	-5364.12	5364.12	NA	21835	590	1.99	52932.4	203798	0.106296	35400	0.70339	173000	0	6944.48	3362.59	10014.7	31627.8	104882
Farm171	2015	Sheep	Extensive Meat	40646.5	21635.8	0	0	0	0	14681	96	2980	2415.15	5431.85	5431.85	0	0	NA	15138.5	238	1	26598.4	78613	0.603043	9900	1	70000	0.5542	9757.83	323.289	8929.54	18353.5	63962.6
Farm172	2015	Sheep	Extensive Meat	21102.7	12202.7	0	0	0	0	11260.2	84	0	0	5000	5000	0	0	NA	4842.53	194	1.05	27927.4	97839.7	0.0800289	11310	0.795756	88000	0	3920.6	696.719	4282.7	23797.1	60624.5
Farm173	2015	Sheep	Extensive Meat	54655.6	43747.4	0	0	0	0	38720.5	325	3453	597.33	4972.02	4972.02	0	0	NA	6912.75	319	0.87	40886.6	201324	0.0408804	24510	0.385965	180000	0	9799.52	0	1108.66	54145.9	105941
Farm174	2015	Sheep	Extensive Meat	40550.2	33274.7	0	0	0	0	32512.4	332	0	0	0	0	0	0	NA	8037.88	381	1.6	53295.1	59359.1	0	11907	0	49000	0	0	3487.28	3788.26	16009.3	76580
Farm175	2015	Sheep	Extensive Meat	23444.8	7833.99	0	0	0	0	10795.2	101	0	0	4449	4449	0	0	NA	8200.5	215	1.1	26988.8	58700	1.00162	10000	1	50000	1.0019	15609.2	1.6039	0	20571.6	63171.2
Farm176	2015	Sheep	Extensive Meat	54608.2	33362.8	0	0	0	0	23540	214	7455	0	3266	3266	0	0	NA	20347.2	345	2.2	60992.5	49830	1.07797	9000	1	42000	1.0925	16516.5	0	4728.86	5837.19	88075.1
Farm177	2015	Sheep	Extensive Meat	31473	11387	0	0	0	0	13556.8	173	100	0	1872.2	1872.2	0	0	NA	15944	330	1	30211.8	60309	0.422474	10700	1	51000	0.317059	10345.6	784.696	8955.56	8552.61	58850.3
Farm178	2015	Sheep	Extensive Meat	21726.6	13362.2	0	0	0	0	14952.9	131	720	1635.66	-829.96	0	-829.96	829.96	NA	5248	195	1	26598.2	38700	0.355814	10000	1	30000	0.169	4779.4	225.619	3359.45	13942.8	48905.5
Farm179	2015	Sheep	Extensive Meat	57154.6	1471.66	0	0	0	0	42751.4	387	0	524.96	1993.04	1993.04	0	0	NA	11885.2	570	2	53195.1	172015	0.999593	34500	1	142000	0.999507	45082.2	17.3973	10583.4	26861.4	135740
Farm180	2015	Sheep	Extensive Meat	44573.2	23555.6	0	0	0	0	20369	171	13650	2409.22	1714.08	1714.08	0	0	NA	6431	260	1	26597.7	125166	0.280956	40421	1	90000	0	13163.8	4727.43	3126.35	11259.6	58874.9
Farm181	2015	Sheep	Extensive Meat	74425.1	31091.8	0	0	0	0	39780.4	345	20990	0	1744.42	1744.42	0	0	NA	11910.2	441	1.7	47463	283950	0.383603	85000	0.781176	210000	0.2436	22964.2	7608.22	12761	33976.6	124773
Farm182	2015	Sheep	Extensive Meat	107006	45304.5	0	0	0	0	98778	841	0	2936.58	-13641.9	0	-13641.9	13641.9	NA	18933.3	697	2.71	72217.4	432817	0.213749	163008	0.652348	291000	0	27923	21961.3	11817.2	50229.5	184148
Farm183	2015	Sheep	Extensive Meat	43602.4	19364.5	0	0	0	0	36009.5	331	120	1257.36	-990.16	0	-990.16	990.16	NA	7205.75	271	1	26596.8	116603	0.356789	47819	1	75000	0	17425.1	1727.59	5085.2	15335.9	66170.7
Farm184	2015	Sheep	Extensive Meat	40107.5	15685.3	0	0	0	0	19649.4	185	12650.8	887.28	-1325.03	0	-1325.03	1325.03	NA	8245	207	1	26598.6	64978.2	0.998707	29860	1	39000	0.997846	17168.9	631.566	6621.73	4581.28	55602.1
Farm185	2015	Sheep	Extensive Meat	26248.7	15352.1	0	0	0	0	19814.7	121	0	699	1010	1010	0	0	NA	4725	190	1	26598.1	85400	0.203747	20000	1	68000	0	5636.52	1.836	5258.3	12224.1	49718.9
Farm186	2015	Sheep	Extensive Meat	36127	31618.3	0	0	0	0	21987	214	7494	0	1186	1186	0	0	NA	5460	248	1	26597.4	1174	0.993186	200	1	1000	0.992	766.747	0	3741.91	9949.35	41055.4
Farm187	2015	Sheep	Extensive Meat	27627.5	8676.42	0	0	0	0	23640	130	0	0	-220	0	-220	220	NA	4207.5	166	1.5	32353	53094	1.00019	16200	1	39000	1.00026	14253.5	0	4697.55	5776.49	57080.6
Farm188	2015	Sheep	Extensive Meat	14486.7	3429.47	0	0	0	0	10604	70	858	364.7	560	560	0	0	NA	2100	95	1	26598.5	42644.8	0.999883	3040	1	40000	0.999875	5894.47	1.0636	5161.65	9884.03	47539.7
Farm189	2015	Sheep	Extensive Meat	12129.5	7111.15	0	0	0	0	8778.52	70	0	0	0	0	0	0	NA	3350.95	154	1	26597.9	9219	1.00065	3700	1	6000	1.001	1647.79	0.842	3369.68	11052.9	42669.2
Farm190	2015	Sheep	Extensive Meat	62616	37878	0	0	0	0	43654.1	407	3067.5	3880.96	200.94	200.94	0	0	NA	11812.5	439	1	28635.3	211074	0.122582	89740	0.331402	133000	0	11346.6	8963.05	4428.41	49389.8	102763
Farm191	2015	Sheep	Extensive Meat	110863	67351.5	0	0	0	0	72967	683	19611.3	4658.4	-1399.6	0	-1399.6	1399.6	NA	15026	677	2.6	69152.6	314828	0.0730922	105550	0.250592	223000	0	13435.5	15993.2	14083	68440.3	181105
Farm192	2015	Sheep	Extensive Meat	96807.6	63334.2	0	0	0	0	62936.7	562	8851.2	5760.84	3200.85	3200.85	0	0	NA	16058	688	1.87	55267.8	296055	0.138235	100063	0.319948	209000	0.0625455	14782.6	11373	7317.69	70231.7	158973
Farm193	2015	Sheep	Extensive Meat	50007.1	28909.2	0	0	0	0	30745.3	261	8670.6	4300.8	-6130.3	0	-6130.3	6130.3	NA	12420.8	464	1	26596.6	257580	0.0695109	73080	0.281609	194000	0	8544.12	5278.96	7274.83	47205.7	94900.2
Farm194	2015	Sheep	Extensive Meat	42098.3	21260.4	0	0	0	0	25140.1	168	4350	2171.86	-5299.86	0	-5299.86	5299.86	NA	15736.2	293.5	1	26756.8	81172.4	0.567501	26635	1	58000	0.394707	12627.4	60.962	8149.51	23176.6	70771.3
Farm195	2015	Sheep	Extensive Meat	39189.3	15418.1	0	0	0	0	2505	20	22923	1060.02	4569.98	4569.98	0	0	NA	8131.3	381.5	1.96	52132.3	117857	0.818674	26272	1	95000	0.775047	18301.1	221.673	5248.44	9822.08	85725.6
Farm196	2015	Sheep	Extensive Meat	31388	15253.3	0	0	0	0	23063	249	0	1495.2	-625.2	0	-625.2	625.2	NA	7455	280.5	0.99	26332.6	63045.5	0.682602	4650	1	59000	0.660839	9408.19	0	6726.46	7447.33	49914.6
Farm197	2015	Sheep	Extensive Meat	46411.1	35222.2	0	0	0	0	16800.2	85	14168.2	1002.15	5260.01	5260.01	0	0	NA	9180.5	384.9	1.5	39896.3	63347.8	0.358914	19940	1	46000	0.117143	4222.83	1533.66	5432.35	17296.5	68381.6
Farm198	2015	Sheep	Extensive Meat	79768.8	45794	0	0	0	0	38964.1	314	28489.2	2900	-318	0	-318	318	NA	9733.5	395.9	0.54	14366.5	172310	0.313696	114150	0.544284	73000	0	20501.4	3931.38	9542.08	28422.4	76763.7
Farm199	2015	Sheep	Extensive Meat	38953.4	22165.6	0	0	0	0	26665	238	220	570.96	2835.04	2835.04	0	0	NA	8662.5	250	1.14	30323.1	118634	0.32726	38660	0.663735	85000	0.194118	11248	2435.47	3104.42	16002.8	63113.8
Farm200	2015	Sheep	Extensive Meat	36340.7	18577.2	0	0	0	0	26058.7	238	400	840	3344	3344	0	0	NA	5698	268	0.37	9841.16	88243.2	0.189394	39360	0.488059	54000	0	8266.4	5333.02	4164.08	20877.7	48482.4
Farm201	2015	Sheep	Extensive Meat	46913	29532	0	0	0	0	35115	297	900	2901.9	646.1	646.1	0	0	NA	7350	349	1	26600.3	155823	0.093073	52670	0.316499	110000	0	6984.95	4690.98	5705.1	42245.9	86227.3
Farm202	2015	Sheep	Extensive Meat	48949	29552.6	0	0	0	0	42334	360	0	1115.1	-383.1	0	-383.1	383.1	NA	5883	245.5	0.8	21278.4	144240	0.244072	52000	0.615385	99000	0.0743939	12401.9	3926.96	3067.55	18286.1	58960.9
Farm203	2015	Sheep	Extensive Meat	68711	38471.1	0	0	0	0	63563	522	0	4483.76	-10098.8	0	-10098.8	10098.8	NA	10763	450	0.91	23032.4	225220	0.158378	106000	0.386792	133000	0	13535.8	7862.71	8841.4	30248.2	83520.6
Farm204	2015	Sheep	Extensive Meat	111108	62343.8	0	0	0	0	91241	817	720	4236.96	-1627.96	0	-1627.96	1627.96	NA	16538	792	2.71	72076.9	410720	0.163104	156000	0.49359	275000	0	31236	8932.26	8595.96	104335	225176
Farm205	2015	Sheep	Extensive Meat	27188.4	18534.6	0	0	0	0	17783	152	0	1682.24	224.2	224.2	0	0	NA	7498.95	269	1	26598.1	111230	0.226827	29000	1	86000	0	6658.09	119.914	1875.8	11797.3	47049.2
Farm206	2015	Sheep	Extensive Meat	97153.4	54273.1	0	0	0	0	80915	622	0	277	3238	3238	0	0	NA	12723.4	544	0.81	21544	352597	0.121446	134020	0.367259	236000	0	21682.6	12954.1	8243.53	42603.1	107027
Farm207	2015	Sheep	Extensive Meat	35905	18671.4	0	0	0	0	23550	217	140	855.12	4009.88	4009.88	0	0	NA	7350	290	0.69	18353.8	149017	0.173921	59790	0.498244	97000	0	10644	3886.84	2702.85	17070.2	52657.7
Farm208	2015	Sheep	Extensive Meat	90468	51916.8	0	0	0	0	87089	744	0	2423.92	-8704.92	0	-8704.92	8704.92	NA	9660	409	1.28	34050.6	266452	0.197116	100520	0.600577	179000	0	21235.8	8894.62	8420.87	43111.1	115713
Farm209	2015	Sheep	Extensive Meat	82402.5	35683.1	0	0	0	0	65311	591	450	2541.2	2922.3	2922.3	0	0	NA	11178	428.6	1.95	53347	236112	0.22414	97830	0.621793	151000	0	25070.2	10763.3	10885.9	26775.6	126842
Farm210	2015	Sheep	Extensive Meat	101995	60877.4	0	0	0	0	77443	686	0	0	14210	14210	0	0	NA	10342.1	425	1.19	31227.4	271936	0.192443	107972	0.557107	178000	0	23390.4	10547.8	7179.49	32904.9	105250
Farm211	2015	Sheep	Extensive Meat	124663	62013	0	0	0	0	68291.5	640	37178.5	1831.17	370.02	370.02	0	0	NA	16991.8	564	1	26594.4	332367	0.66194	163640	0.951112	190000	0.445263	42867.6	2236.27	17546.1	59536.5	148781
Farm212	2015	Sheep	Extensive Meat	60437.5	29804.2	0	0	0	0	47079.1	388	0	1534.32	3795.09	3795.09	0	0	NA	8029	337.3	1.26	34184.6	141394	0.274547	75166	0.593619	76000	0	15752.4	8169.43	6711.48	27033.3	91851.2
Farm213	2015	Sheep	Extensive Meat	137378	75428.7	0	0	0	0	127817	1211	330	11002.2	-24923.6	0	-24923.6	24923.6	NA	23153	810.4	2.5	61881.3	391282	0.118155	168140	0.316046	245000	0	25612	20598.7	15738.9	75812.7	199644
Farm214	2015	Sheep	Extensive Meat	107541	53872.5	0	0	0	0	50292.8	452	28919.1	0	11772.6	11772.6	0	0	NA	16556.8	785.2	1.1	27212.4	352813	0.233742	151509	0.625639	221000	0	29267.9	9866.48	14534.5	81199.6	162081
Farm215	2015	Sheep	Extensive Meat	63179	12947.6	0	0	0	0	27768	240	17536	1990	4243	4243	0	0	NA	11642	447.5	1.4	37237.2	215645	0.304598	83500	0.904192	143000	0	26499.9	10996.7	12734.8	42402.6	129871
Farm216	2015	Sheep	Extensive Meat	113274	42906.5	0	0	0	0	68885	622	0	4010	20877.3	20877.3	0	0	NA	19502	933	2	55257.3	423660	0.398385	218000	0.889908	234000	0	52260.2	3931.48	14176.1	72806.5	198432
Farm217	2015	Sheep	Extensive Meat	171821	91649.4	0	0	0	0	90448.8	854	31816.6	14719.3	5294.72	5294.72	0	0	NA	29542	1017	1.5	35384.9	557144	0.218849	232350	0.603185	355000	0	39789.5	17025.4	23357	120406	235963
Farm218	2015	Sheep	Extensive Meat	232424	147703	0	0	0	0	132292	1129	45306	7528.35	18709.7	18709.7	0	0	NA	28588	1186	2.93	74401.4	453414	0.215632	217717	0.516175	264000	0	38683.1	14139.1	31898.6	129390	288512
Farm219	2015	Sheep	Extensive Meat	117115	52907.3	0	0	0	0	106894	965	0	2595.04	-8751.04	0	-8751.04	8751.04	NA	16377	661	1	26601.3	293633	0.279577	136360	0.691992	175000	0	36715.2	8520.52	18972	52054.8	142864
Farm220	2015	Sheep	Extensive Meat	45494.9	19683.9	0	0	0	0	45449.9	382	0	634.5	-10827.2	0	-10827.2	10827.2	NA	10237.7	380	0.99	17555.3	243187	0.0321259	69180	0.129806	183000	0	6507.05	13475.1	5828.79	33536.7	76902.9
Farm221	2015	Sheep	Extensive Meat	29581.5	13018.4	0	0	0	0	23828.2	207	0	0	-1389.6	0	-1389.6	1389.6	NA	7142.94	295	0.7	18926.5	241409	0.0163074	79780	0.0567185	172000	0	3542.05	8287.83	4733.21	33079	68568.6
Farm222	2015	Sheep	Extensive Meat	109347	59581.3	0	0	0	0	84087	699	0	7130.16	-770.16	0	-770.16	770.16	NA	18900	710	1.93	51335.6	518468	0.192972	276400	0.416064	278000	0	30288.3	9547.25	9930.16	76326.9	177428
Farm223	2015	Sheep	Extensive Meat	68847.4	34400.7	0	0	0	0	37098.6	401	22407	4058.07	-3299.97	0	-3299.97	3299.97	NA	8583.75	360	1.45	38565.5	184658	0.207868	73170	0.602979	121000	0	13559.6	7304.31	13582.8	29857.4	102870
Farm224	2015	Sheep	Extensive Meat	22665.8	13255.4	0	0	0	0	20143.6	181	0	638.25	-3038.55	0	-3038.55	3038.55	NA	4922.5	160	0.33	8775.95	76191	0.306112	39300	0.480916	42000	0.16381	4394.26	1997.68	3018.5	15865.2	34051.6
Farm225	2015	Sheep	Extensive Meat	26286.6	12704.8	0	0	0	0	25172	211	0	1018.78	-3274.02	0	-3274.02	3274.02	NA	3369.8	149	0.59	15691.2	55317	0.457671	29100	1	30000	0	9186.84	1777.99	2616.92	11292.8	40565.7
Farm226	2015	Sheep	Extensive Meat	110486	79096.8	0	0	0	0	81501	590	0	2037.96	12378	12378	0	0	NA	14568.8	583	2.07	49705.7	288540	0.0783947	142000	0.183099	165000	0	13194.2	5965.13	12229.6	47000.3	128095
Farm227	2015	Sheep	Extensive Meat	47822.2	27313.5	0	0	0	0	36547	249	0	1790.04	2529.16	2529.16	0	0	NA	6956	290	1.21	25655.1	99322	0.276797	40600	0.778325	64000	0	14025.8	2469.01	4013.85	29338.2	75502
Farm228	2015	Sheep	Extensive Meat	146341	87541	0	0	0	0	119668	1108	0	5617.5	-6112.3	0	-6112.3	6112.3	NA	27168	1089	2.5	74056.9	329135	0.583493	110500	0.38914	233000	0.663682	30622.8	9836.53	18340.8	67395.8	200253
Farm229	2015	Sheep	Extensive Meat	21363.9	11019.9	0	0	0	0	15081	96	0	1292.94	3410.06	3410.06	0	0	NA	1579.9	138	0.35	9689.68	60184	0.0607138	23200	0.181034	40000	0	1873.87	4667.52	3802.66	7168.3	27202
Farm230	2015	Sheep	Extensive Meat	101223	62507.4	0	0	0	0	31570.9	287	37764.8	754.95	15532.5	15532.5	0	0	NA	15600	640	2.25	37388.8	466354	0.105589	72821	0.777248	403000	0	20175.3	7321.38	11219	59791.3	135896
Farm231	2015	Sheep	Extensive Meat	32103.6	25729.1	0	0	0	0	21832.3	208	0	456.76	3833.88	3833.88	0	0	NA	5980.67	240	1.3	34578.4	48566.7	0.23816	13295	1	37000	0	3103.32	1496.86	1774.31	10991.8	51944.7
Farm232	2015	Sheep	Extensive Meat	38117.7	24570.9	0	0	0	0	28196	228	740	947.76	1954.96	1954.96	0	0	NA	6279	264	1	26596.8	35828.3	0.999777	25090	1	14000	0.999429	10408.5	0	3138.3	15562.3	55705.9
Farm233	2015	Sheep	Extensive Meat	46097.2	19113.4	0	0	0	0	32414.7	294	4940	620.04	509.96	509.96	0	0	NA	7612.5	322	1	26600.5	161250	0.472546	75000	1	96000	0.114042	21684.8	133.308	5165.69	18129.9	71714.1
Farm234	2015	Sheep	Extensive Meat	40317.5	25214.4	0	0	0	0	40049.1	373	0	2168.8	-9050.4	0	-9050.4	9050.4	NA	7150	271	1.69	44952.3	110020	0.0790765	46000	0.217391	70000	0	7679.03	6174.67	1249.38	31379	91434.4
Farm235	2015	Sheep	Extensive Meat	39811	20831.5	0	0	0	0	25075	147	0	8100	763.5	763.5	0	0	NA	5872.5	311	0.98	26065	179491	0.0180552	78725	0.0473166	111000	0	3740.1	7915.67	7323.7	17142.3	62186.8
Farm236	2015	Sheep	Extensive Meat	21296.1	14866.5	0	0	0	0	16963.6	159	0	1485	-3590	0	-3590	3590	NA	6437.5	191	1.15	30588.3	85839	0.0172299	29700	0.0572391	60000	0	3713.57	1048.12	1667.96	10059.7	47077.7
Farm237	2015	Sheep	Extensive Meat	133514	85679.3	0	0	0	0	101928	744	0	12740	1559.38	1559.38	0	0	NA	17286.8	714	2.53	49721.8	230753	0.139426	91670	0.269117	151000	0.0709272	10823	8886.03	28125.8	82899.6	180456
Farm238	2015	Sheep	Extensive Meat	25053	11219.8	0	0	0	0	18720.8	103	2340	4749.85	-4800.13	0	-4800.13	4800.13	NA	4042.5	163	1	26597.9	62486	0.328698	17800	1	47000	0.107511	6758.53	0	7074.73	22230.3	62661.4
Farm239	2015	Sheep	Extensive Meat	47230.6	15352.8	0	0	0	0	43334.6	373	0	1440	-15468	0	-15468	15468	NA	17924	522	0.85	21943.6	335099	0.145805	108160	0.519231	241000	0	16424.1	10818	4635.67	53435.8	107257
Farm240	2015	Sheep	Extensive Meat	15722.2	706.363	0	0	0	0	10925.2	110	512	175	-440	0	-440	440	NA	4550	193	0.73	19416.7	51745	0.999053	13500	1	40000	0.998775	11863.8	53.6112	3098.41	10925.6	45358.2
Farm241	2015	Sheep	Extensive Meat	18743	7094.39	0	0	0	0	16789	157	0	499.97	-3069.97	0	-3069.97	3069.97	NA	4524	202	0.87	22482	24014.2	1.01383	12660	1	13000	1.02554	8503.21	0	3145.4	12032	46162.6
