# Supplementary material for: Efficiency Analysis as a Tool for Revealing Best Practices and Innovations: The Case of the Sheep Meat Sector in Europe
Source: Animals (Basel). 2021 Nov 12;11(11):3242. doi: 10.3390/ani11113242 (PMC8614382; doi:10.3390/ani11113242)
Supplement: Supplementary file 1 [file animals-11-03242-s001.zip › Spreadsheet S2.xlsx]

## Sheet: Intensive meat Data France
Spreadsheet S2. Technical and economic data collected from intensive meat sheep farms in France
No of Farm	Year	Animal	Farm Type	Gross Revenues (€/farm)	Gross Margin (€/farm)	Milk production sold to dairy enterprises (€)	Milk production manufactured on-farm (€)	Milk production sold to dairy enterprises (x1000 liters)	Milk production manufactured on-farm (x1000 liters)	Lambs sold for meat (€/farm)*	Lambs sold for meat [number of lambs]	Lambs sold for breeding (€/farm)	revenue from cull animals (€/farm)	Wool and other products (€/farm)	Wool and other products (€/farm) as REVENUE	Wool and other products (€/farm) as COST	Wool and other products (€/farm) as COST to be included in VC	Wool (Kg/farm)	Subsidies and compensations (€/farm)	number of productive animals (eg ewes)	human labor -family and hired - (Annual Labour Unit)	Labor cost (€/farm)	Feeds supplied (kg DM per farm)	Part of feed purchased [%]	Concentrates supplied (Kg per farm)	Part of the concentrates purchased (%)	Forages supplied (Kg DM per farm)	Part of the forages purchased (%)	Cost of purchased feed (€/farm)	Variable costs for home-grown feed (€/farm)	Other livestock variable cost (€/farm)	Fixed costs (€/farm)	Total production cost (€/farm)
Farm1	2015	Sheep	Intensive Meat	17247.5	10387.4	0	0	0	0	13031.2	129	0	486.53	-336.04	0	-336.04	336.04	NA	4065.87	170	0.73	19415.7	58668.7	0.383487	18010	0.611327	43000	0.300465	3703.54	2543.48	613.078	17106.9	43382.7
Farm2	2015	Sheep	Intensive Meat	77491.4	39602	0	0	0	0	59436	460	258	4876.2	2158.7	2158.7	0	0	NA	10762.5	430	1.65	38451	220201	0.285196	127817	0.406206	109000	0.161743	19395.8	8220.42	10273.2	31381.2	107722
Farm3	2015	Sheep	Intensive Meat	139541	60274.5	0	0	0	0	120613	972	1143	5608	-3468.2	0	-3468.2	3468.2	NA	15645	645.9	1.56	42033	306935	0.419332	218316	0.565419	117000	0.182177	52938.3	12564	13764	32557.1	153856
Farm4	2015	Sheep	Intensive Meat	47517.2	20701.1	0	0	0	0	41444	302	0	4116.2	-5839.2	0	-5839.2	5839.2	NA	7796.25	283	0.57	15163.1	138071	0.340065	67898	0.641551	79000	0.114633	18864.4	3255.19	4696.5	21305.8	63285.1
Farm5	2015	Sheep	Intensive Meat	55886.1	29431	0	0	0	0	54001	414	0	1364	-4920	0	-4920	4920	NA	5441.1	224	0.48	12637.2	109065	0.199422	49500	0.505051	66000	0	15705.4	4584.09	6165.56	21120.3	60212.6
Farm6	2015	Sheep	Intensive Meat	81423.5	36567.4	0	0	0	0	53760	455	328	2220.09	11490.9	11490.9	0	0	NA	13624.5	634.9	1.2	32495.2	332697	0.513791	103100	0.709486	243000	0.441556	28452.3	6372.31	10031.5	43321	120672
Farm7	2015	Sheep	Intensive Meat	93820.7	44969.7	0	0	0	0	71637.6	604	5214	6711.38	-478.54	0	-478.54	478.54	NA	10736.2	428.8	0.78	22421.4	249169	0.315385	148470	0.415842	120000	0.207253	30511.8	9077.09	9262.08	28020.6	99293
Farm8	2015	Sheep	Intensive Meat	44105.1	20979.2	0	0	0	0	36577	290	390	4628.3	-3134	0	-3134	3134	NA	5643.75	197.4	0.38	10108.2	128099	0.453546	66780	1	70000	0	17029.8	1876.16	4219.92	16504.4	49738.4
Farm9	2015	Sheep	Intensive Meat	77814.3	49447.1	0	0	0	0	63756	415	0	6788.32	-1100.04	0	-1100.04	1100.04	NA	8370	404	0.66	17273.5	164153	0.0926855	74888	0.233522	99000	0	13986.5	8653.53	5727.09	36668.5	82309.1
Farm10	2015	Sheep	Intensive Meat	17309.8	8663.63	0	0	0	0	15260	118	0	633.05	-762.05	0	-762.05	762.05	NA	2178.75	95	0.29	7714.35	35171.8	0.19937	15140	0.532365	22000	0	4061.65	1010.77	3573.7	14113.5	30474
Farm11	2015	Sheep	Intensive Meat	76462.5	48027.3	0	0	0	0	61438	312	4200	6175.98	-1544.98	0	-1544.98	1544.98	NA	6193.5	252	0.85	20747.9	295718	0.719422	131860	1	181000	0.541591	18956.8	3658.93	5819.45	22141.8	71324.8
Farm12	2015	Sheep	Intensive Meat	49790.8	33625	0	0	0	0	39809	340	0	4456.27	-2057.92	0	-2057.92	2057.92	NA	7583.5	280	0.4	10034.4	156736	0.0705406	51421	0.222108	112000	0.01	7119.76	4532.47	4513.59	18683.9	44884.1
Farm13	2015	Sheep	Intensive Meat	67863.8	30854.5	0	0	0	0	48218	372	0	4779.36	3706.44	3706.44	0	0	NA	11160	600	0.6	15620	172207	0.558671	76100	1	106000	0.283019	23735.1	832.114	12442.1	71664.9	124294
Farm14	2015	Sheep	Intensive Meat	107471	59874.3	0	0	0	0	28665	257	51432	3874.91	13366.2	13366.2	0	0	NA	10132.5	463	0.53	14394.2	186963	0.428204	75820	0.406489	121000	0.440041	21199.8	3929.58	22466.9	31806.8	93797.3
Farm15	2015	Sheep	Intensive Meat	105221	61807.7	0	0	0	0	79129.2	638	0	6474.75	3111.52	3111.52	0	0	NA	16505.6	714	1	26596.1	266222	0.24973	173818	0.439644	115000	0	25313	9866.1	8234.21	39888	109897
Farm16	2015	Sheep	Intensive Meat	136141	99898.7	0	0	0	0	106555	930	0	11179.4	-7924.38	0	-7924.38	7924.38	NA	26331	905	0.92	26261.3	291177	0.058637	136985	0.143264	172000	0	8901.04	15462.3	11879	69506.6	132010
Farm17	2015	Sheep	Intensive Meat	22027	16630.7	0	0	0	0	12309	102	877	1256.04	3412.96	3412.96	0	0	NA	4172	138.5	0.26	6173.92	19480	0.0446612	4000	0.25	16000	0	1066.64	1760.22	2569.4	8005.08	19575.3
Farm18	2015	Sheep	Intensive Meat	89647	42514.8	0	0	0	0	76570	743	0	7289.34	-3832.34	0	-3832.34	3832.34	NA	9620	483	0.95	27006.1	281623	0.150446	132900	0.366441	166000	0	24163.3	5362.99	17605.9	31951	106089
Farm19	2015	Sheep	Intensive Meat	85728.9	51633.4	0	0	0	0	93489	728	0	2785.02	-22256	0	-22256	22256	NA	11710.9	456.5	0.97	27191.2	135387	0.311147	51020	0.94904	91000	0	14861.6	5361.65	13872.2	42595.4	103882
Farm20	2015	Sheep	Intensive Meat	70014.4	36679	0	0	0	0	65553.5	558	0	2801.25	-6427.42	0	-6427.42	6427.42	NA	8087.04	348	0.84	22337.7	201165	0.156675	87546	0.413805	125000	0	15845.5	5836.32	11653.6	27318.5	82991.7
Farm21	2015	Sheep	Intensive Meat	112351	68644.6	0	0	0	0	95383.9	788	0	2565.05	1532.45	1532.45	0	0	NA	12869.7	486	0.93	24741.7	318644	0.0967762	127177	0.278706	208000	0	16556.6	12686.2	14463.7	58800.9	127249
Farm22	2015	Sheep	Intensive Meat	101838	68740.6	0	0	0	0	41642.2	383	35831.4	3079.36	10904	10904	0	0	NA	10381	379	0.75	19947.7	247254	0.194103	95694	0.503626	164000	0.0369756	17728.2	4425.07	10944	26410.8	79455.8
Farm23	2015	Sheep	Intensive Meat	147717	98905.3	0	0	0	0	63647.3	548	54845	4191.95	11584.3	11584.3	0	0	NA	13448.3	487	0.97	25799.2	267278	0.356242	146296	0.633305	140000	0.104357	28483.6	7602.46	12725.4	67479.5	142090
Farm24	2015	Sheep	Intensive Meat	180846	77257.3	0	0	0	0	154046	1251	3007.27	3856.45	1561.35	1561.35	0	0	NA	18375	692	1.92	51059.2	404820	0.587772	208989	0.855758	223000	0.369274	70257.3	6851.62	26479.4	59064.1	213712
Farm25	2015	Sheep	Intensive Meat	210610	109398	0	0	0	0	159395	1140	710	17722.2	3470.55	3470.55	0	0	NA	29312.5	1100	1.15	28527.8	518817	0.359273	298640	0.611572	259000	0.106178	65095.9	20681.1	15435.6	73781.1	203522
Farm26	2015	Sheep	Intensive Meat	51074	26774.7	0	0	0	0	40226	344	174	3214.94	-3087.94	0	-3087.94	3087.94	NA	10547	396	0.54	14699.2	185134	0.0949257	88660	0.227837	108000	0	8628.65	8387.21	7283.48	28576.3	67574.8
Farm27	2015	Sheep	Intensive Meat	131891	62815.5	0	0	0	0	89879	744	17853	12733.9	-9666.42	0	-9666.42	9666.42	NA	21091.8	720	0.81	21547.3	292626	0.261334	139800	0.628755	171000	0	36000.3	13379.5	19695.9	51246.7	141870
Farm28	2015	Sheep	Intensive Meat	115392	77688.4	0	0	0	0	91603	663	0	6860.7	4606.2	4606.2	0	0	NA	12322.5	500	0.76	20421.5	205093	0.220139	113900	0.37489	106000	0.0754717	19459.4	12339.5	5905.16	35238.5	93364
Farm29	2015	Sheep	Intensive Meat	50033.4	30697	0	0	0	0	37010	299	299.7	2829.96	1193.84	1193.84	0	0	NA	8699.95	340	0.56	15873.8	110850	0.13099	75690	0.220505	45000	0	7786.6	6081.3	5468.54	30822.7	66032.9
Farm30	2015	Sheep	Intensive Meat	27295.9	17081.7	0	0	0	0	24210	219	0	2985.12	-6009.23	0	-6009.23	6009.23	NA	6110	212.5	0.5	13360.1	62144	0.148397	31200	0.339744	35000	0	4244.16	2486.15	3483.83	21196.7	44770.9
Farm31	2015	Sheep	Intensive Meat	71046.9	40115.8	0	0	0	0	47865.7	392	4096.61	3766.86	4055.05	4055.05	0	0	NA	11262.7	337	0.55	16150.7	160960	0.116079	66621	0.322361	103000	0	8887.25	5592.16	16451.7	24887.5	71969.3
Farm32	2015	Sheep	Intensive Meat	226979	127820	0	0	0	0	182763	1454	0	8032.8	2272.54	2272.54	0	0	NA	33910.4	1305	2.22	60766.1	537436	0.295997	238432	0.672519	330000	0.0593182	54679.8	10395.5	34083.6	67777.6	227703
Farm33	2015	Sheep	Intensive Meat	105146	62124.3	0	0	0	0	84767.6	658	0	5798.12	664.97	664.97	0	0	NA	13914.9	575	1.42	39947.4	423817	0.142306	130824	0.529903	310000	0	19899.7	8777.08	14344.5	53230.3	136199
Farm34	2015	Sheep	Intensive Meat	99786.7	62879	0	0	0	0	73104.6	558	1113	6312	3420.8	3420.8	0	0	NA	15836.3	650	0.88	23409.8	188720	0.187429	121517	0.334579	83000	0	15021.2	12524.7	9361.8	34242	94559.4
Farm35	2015	Sheep	Intensive Meat	52567.2	28013.1	0	0	0	0	43474.2	369	280	2810.1	-2552.77	0	-2552.77	2552.77	NA	8555.64	343	0.36	9898.98	119542	0.301882	56945	0.728422	70000	0	14323.8	4529.11	5701.27	15416.1	49869.3
Farm36	2015	Sheep	Intensive Meat	88720.7	61606.3	0	0	0	0	41042.9	275	40963.6	4014	-7105	0	-7105	7105	NA	9805.2	340	0.81	21774.8	200122	0.0695576	80600	0.198511	130000	0	10455.9	7968.85	8689.6	37915.5	86804.6
Farm37	2015	Sheep	Intensive Meat	64879.5	39377.1	0	0	0	0	31199	265	15796	6091.19	505.81	505.81	0	0	NA	11287.5	555	0.56	14896.1	291837	0.341069	151537	0.38875	160000	0.301781	2515.54	8666.38	14320.4	29997.2	70395.6
Farm38	2015	Sheep	Intensive Meat	77396.8	35475.3	0	0	0	0	61767	478	2980	3985.18	-1704.18	0	-1704.18	1704.18	NA	10368.8	410.7	1.08	25109.7	238321	0.251011	118760	0.578983	135000	0	25974	8859.69	7087.75	37392.2	104423
Farm39	2015	Sheep	Intensive Meat	164561	79065.7	0	0	0	0	133144	1262	8250	8510.76	-15443.8	0	-15443.8	15443.8	NA	30100	1148	1.47	37694	697550	0.411938	348908	0.651633	394000	0.227269	60268.6	10984.5	14242.3	71420.2	194610
Farm40	2015	Sheep	Intensive Meat	41099	21322.3	0	0	0	0	30126	238	5587	2431.08	-2715.08	0	-2715.08	2715.08	NA	5670	234	0.45	12224.2	93929.3	0.162403	57390	0.2774	44000	0.0319091	9239.36	6451.67	4085.69	15811.5	47812.5
Farm41	2015	Sheep	Intensive Meat	64356.5	32344.4	0	0	0	0	56377	338	0	4690.98	-2643.98	0	-2643.98	2643.98	NA	5932.5	233	0.76	20213.4	169665	0.0906074	89270	0.197939	92000	0	10884.6	8103.5	13023.9	20433.8	72659.2
Farm42	2015	Sheep	Intensive Meat	81609	44624.6	0	0	0	0	58068	449	920	7290.22	1575.78	1575.78	0	0	NA	13755	560	0.47	12501.6	196000	0.57306	98850	1	110000	0.239273	27454.9	1242.61	8286.85	39259.7	88745.7
Farm43	2015	Sheep	Intensive Meat	138370	88723.6	0	0	0	0	100998	718	0	13755.2	2616.82	2616.82	0	0	NA	21000	770	1.22	32038.4	294356	0.301865	157880	0.366608	157000	0.245223	25375.9	13831.6	10439	54052.3	135737
Farm44	2015	Sheep	Intensive Meat	89412.2	63993	0	0	0	0	69137.1	557	0	7067.44	1141.83	1141.83	0	0	NA	12065.8	480.8	1.33	37496	199876	0.159047	75720	0.482567	134000	0	14449.9	738.318	10231	33488	96403.2
Farm45	2015	Sheep	Intensive Meat	155317	73917.6	0	0	0	0	81123.9	595	5773.31	8142.96	37981.7	37981.7	0	0	NA	22295.5	822.7	1.63	48744.6	650159	0.184328	145010	0.949934	524000	0	41156.9	7262.24	32980.6	63356.8	193501
Farm46	2015	Sheep	Intensive Meat	148788	90179.2	0	0	0	0	95781.6	909	24110	1739.2	11849.3	11849.3	0	0	NA	15307.5	658	1.49	39628.5	389007	0.357524	177020	0.672353	235000	0.1512	35498.8	9364.84	13744.8	35603.1	133840
Farm47	2015	Sheep	Intensive Meat	57605.7	27318.1	0	0	0	0	47487	428	340	5159.28	-4978.08	0	-4978.08	4978.08	NA	9597.47	367	0.8	21276.5	121860	0.734416	57310	1	72000	0.5505	21199.2	267.098	8821.27	36219.9	87783.9
Farm48	2015	Sheep	Intensive Meat	105973	69403.8	0	0	0	0	48747	369	31818	2143.96	14294.2	14294.2	0	0	NA	8970.18	387.8	1	26848.6	171703	0.550144	77820	1	104000	0.25729	29639.6	1906.09	5023.9	52417.4	115836
Farm49	2015	Sheep	Intensive Meat	75942.4	48993.6	0	0	0	0	60270.2	436	0	6156.87	191.34	191.34	0	0	NA	9324	362.4	0.83	22076.2	174981	0.216506	97679	0.1814	90000	0.249653	10158.6	8425.9	8364.33	30159.1	79184.1
Farm50	2015	Sheep	Intensive Meat	35739.5	17320.9	0	0	0	0	29420	231	0	2964.09	-918.09	0	-918.09	918.09	NA	4273.5	172.9	0.32	8511.72	70766.4	0.458861	52605	0.467731	25000	0.442624	9997.25	4090.24	4331.14	15171.5	42101.9
Farm51	2015	Sheep	Intensive Meat	60697.9	31620	0	0	0	0	46939.8	423	250	2935.8	-19.8	0	-19.8	19.8	NA	10592.2	448	1.41	38400.7	193928	0.092963	90722	0.228412	115000	0	11392	10260.7	7425.23	50243.8	117722
Farm52	2015	Sheep	Intensive Meat	61578.2	28616.2	0	0	0	0	36116.6	292	6020	630	11277.9	11277.9	0	0	NA	7533.75	312	0.69	18804.3	245285	0.200115	116420	0.484625	144000	0	20323	7639	4999.94	25059.8	76826.1
Farm53	2015	Sheep	Intensive Meat	51756.1	32030.2	0	0	0	0	38329.9	286	0	4346.2	542.42	542.42	0	0	NA	8537.5	297.9	0.43	11438.9	144048	0.0705129	66722	0.17498	86000	0	5489.23	9845.2	4391.39	25486.6	56651.2
Farm54	2015	Sheep	Intensive Meat	55212.8	21460.5	0	0	0	0	35674.7	268	6960	3690.18	162.92	162.92	0	0	NA	8725	316.3	0.68	17736.9	128883	0.168629	69981	0.356968	68000	0	17391.3	11617.3	4743.66	18095	69584.2
Farm55	2015	Sheep	Intensive Meat	119756	61565.9	0	0	0	0	57533	507	41071	5776.24	-93.24	0	-93.24	93.24	NA	15469	429	0.99	26326.4	222484	0.325345	113200	0.734982	124000	0	35976.2	8144.02	14069.9	45658.3	130175
Farm56	2015	Sheep	Intensive Meat	171781	111814	0	0	0	0	81600	550	62265	5520.13	-15.13	0	-15.13	15.13	NA	22411	829	3	79793.1	478575	0.0854412	122500	0.383673	372000	0	22529	14943.8	22494.1	51719	191479
Farm57	2015	Sheep	Intensive Meat	88277	46797.1	0	0	0	0	75472	647	0	2521.2	1148.8	1148.8	0	0	NA	9135	385.5	0.99	26378.4	235126	0.239555	104742	0.618109	144000	0	21255.7	9074.81	11149.4	21522.3	89380.5
Farm58	2015	Sheep	Intensive Meat	99379.3	47932	0	0	0	0	53754	474	21314	4991.22	2880.58	2880.58	0	0	NA	16439.5	527	0.98	28490.2	233382	0.411369	118830	0.643188	130000	0.227015	25622.1	9990.7	15834.5	51542.9	131480
Farm59	2015	Sheep	Intensive Meat	60770.8	22177.2	0	0	0	0	48858	380	0	6745	-7414	0	-7414	7414	NA	12581.8	576	1	27084.4	283123	0.254741	82900	1	211000	0	22743.7	2249.25	13600.6	22159.5	87837.5
Farm60	2015	Sheep	Intensive Meat	118228	82858.2	0	0	0	0	93586	797	417.6	8584.29	-253.98	0	-253.98	253.98	NA	15893.7	654	0.85	23733.8	459550	0.0684755	124770	0.289893	351000	0	17764.2	7574	10031.2	39488.9	98592.1
Farm61	2015	Sheep	Intensive Meat	26319.8	13806.4	0	0	0	0	24489.1	211	3528.9	1146.37	-7172.52	0	-7172.52	7172.52	NA	4327.92	205	1.13	20636.2	95043.2	0.33187	41429	0.738613	59000	0.0833898	8055.08	2795.39	1662.94	19891.3	53040.9
