# Supplementary material for: Efficiency Analysis as a Tool for Revealing Best Practices and Innovations: The Case of the Sheep Meat Sector in Europe
Source: Animals (Basel). 2021 Nov 12;11(11):3242. doi: 10.3390/ani11113242 (PMC8614382; doi:10.3390/ani11113242)
Supplement: Supplementary file 1 [file animals-11-03242-s001.zip › Spreadsheet S3.xlsx]

## Sheet: Semi-intnsive meat Data Spain
Spreadsheet S3. Technical and economic data collected from semi-intensive meat sheep farms in Spain
No of Farm	Year	Animal	Farm Type	Gross Revenues (€/farm)1	Gross Margin (€/farm)2	Milk production (€/farm)3	Milk production (Kg/farm)4	Meat Production (€/farm)5	Meat Production [Kg(carcass weight)/farm]6	Lambs sold (€/farm)7	revenue from cull animals (€/farm)8	Wool (€/farm)9	Wool (Kg/farm)10	Inventory differences11	Subsidies and compensations (€/farm)12	number of productive animals (e.g. ewes)13	human labor -family and hired - (hours/year/farm)14	Labor cost (€/farm)15	Feeds supplied (kg FM per farm)16	Part of feed purchased [%]17	Concentrates supplied (Kg FM per farm)18	Part of the concentrates purchased (%)19	Forages supplied (Kg FM per farm)20	Part of the forages purchased (%)21	Sub-products supplied (Kg FM per farm)22	Part of subproducts purchased (%)23	Cost of purchased feed (€/farm)24	Expenses for the on-farm production of feed (seeds, fertilizers, fuel, pesticides, water, etc) (€/farm)25	Variable costs (sanitary + reproductive + animal purchases) (€/farm)26	Annual expenses (depreciation) of fixed capital (machinery and equipment) (€/farm)27	Interests of credits/loans…28	Annual Expenses of livestock capital (€/farm)29	Land renting costs30	Other costs31	Total production cost (€/farm)32
FARM 1	2015	SHEEP	Semi-intensive Meat	137375	86197.9	0	0	73203.4	13581	8380.16	2839	1680	719.671	2472	48800	719.671	4108.5	35217	282307		78081.7		76180.1		128045		29222.1	17934	4020.65	5479	0		2010	6984.82	100868
FARM 2	2015	SHEEP	Semi-intensive Meat	108688	57695.4	0	0	79427.1	14749	825	1190.16	522	743.249	360	26363.7	743.249	2465.1	22545	234234		46809.1		187425		0		30080.2	17450.4	3461.9	7866	2488.19		2300	11120.2	97311.8
FARM 3	2015	SHEEP	Semi-intensive Meat	57013.6	31279.8	0	0	36358.1	9009	0	1104.66	478.8	602	-1328	20400	602	2282.5	19249	90935.9		15723.1		75212.8		0		13296.7	10200	2237.1	6957	162.51		1800	12705.8	66608.1
FARM 4	2015	SHEEP	Semi-intensive Meat	173598	129021	0	0	121763	21755	0	943	1148	1366.92	6544	43200	1366.92	4017.2	35285	134577		9809.86		122909		1858.79		24031.2	13739	6807	11150	0		9740	15090.7	15090.7
FARM 5	2015	SHEEP	Semi-intensive Meat	100265	50270.6	0	0	63249.2	11625	0	0	480	1056.53	6236	30300	1056.53	3195.5	25875	554004		19403.1		534601		0		21656.7	24034	4303.87	5177	0		1453	9766.74	92266.4
FARM 6	2015	SHEEP	Semi-intensive Meat	110653	74830.5	0	0	68626.6	13229	0	797.94	537.75	689.586	2410	38281	689.586	2739	24384.9	147440		24519.8		122920		0		23440.4	10100	2282.35	1775	0		6240	8720.91	76943.6
FARM 7	2015	SHEEP	Semi-intensive Meat	113280	73725.1	0	0	75461.4	15295.5	0	1784.14	720	1060.68	-1686	37000	1060.68	2921.6	23960	130419		57699.9		72719.5		0		28458.5	9066	2029.92	0	240		3300	13905.6	80960
FARM 8	2015	SHEEP	Semi-intensive Meat	76577.8	44082.3	0	0	51975.8	10482.5	0	1284	0	546.008	1842	21476	546.008	1826	18068	175720		33928.6		141791		0		18514.7	11110	2870.73	0	0		950	5250.91	56764.3
FARM 9	2015	SHEEP	Semi-intensive Meat	90205	43264.4	0	0	63229	11736.5	0	1229.99	1284	614.241	2262	22200	614.241	1460.8	13268	233215		39300.9		193914		0		30556.9	13525	2858.68	9004	0		2300	5681.9	77194.4
FARM 10	2015	SHEEP	Semi-intensive Meat	54127.6	26303.5	0	0	44894.8	7809.5	0	1264.44	729	331.745	-840	8079.29	331.745	1278.2	11379.6	159395		44941		114454		0		11857.4	13769.2	2197.36	0	0		1500	6742.55	47446.2
FARM 11	2015	SHEEP	Semi-intensive Meat	87698.3	43566.8	0	0	58788.3	9718.5	6906.97	1015.23	414.8	586.09	2510	18063	586.09	2921.6	27554	212725		34406.5		178318		0		28823.1	9053	6255.34	3924	0		2040	8806.74	86456.2
FARM 12	2015	SHEEP	Semi-intensive Meat	118526	57369	0	0	78341.1	16057	0	2921.65	1135.2	925.77	-2272	38400	925.77	2739	24240	349545		137541		133624		78380.8		23690	34069.5	3397.45	0	0		950	8871.77	95218.7
FARM 13	2015	SHEEP	Semi-intensive Meat	68612.7	35849.4	0	0	44370.3	9613	0	1110.4	352	522.89	5920	16860	522.89	1826	16100	115651		44794.9		70855.9		0		27545.1	2890	2328.19	0	0		1480	4947.76	55291.1
FARM 14	2015	SHEEP	Semi-intensive Meat	35570.7	15299.1	0	0	18954.1	3680	0	324.6	0	342.348	-768	17060	342.348	1826	15524	79635.4		5832.42		73803		0		16838.9	2803	629.74	3518	121.72		1500	3025.89	43961.3
FARM 15	2015	SHEEP	Semi-intensive Meat	113827	50582.7	0	0	74810.8	12387	900	1086.12	530.4	527.288	3638	32861.6	527.288	2739	23862	203575		87174.8		109921		6479.29		43239.1	11344.4	8660.75	0	2600		1040	6476.06	97222.3
FARM 16	2015	SHEEP	Semi-intensive Meat	243784	137729	0	0	183521	33007	0	2046.11	1509.2	1667.22	-1788	58495.4	1667.22	7304	70179	312477		160231		152245		0		86900	1951.91	17203	9517	0		6109.09	24261.3	216121
FARM 17	2015	SHEEP	Semi-intensive Meat	94837.7	60964.8	0	0	58785.2	11231.5	0	1757.88	449.6	561.093	494	33351	561.093	1826	19192.4	70797.1		66176.3		4620.78		0		28362.9	2700	2810.05	4837	0		1100	7967.66	66970
FARM 18	2015	SHEEP	Semi-intensive Meat	187477	79539.3	0	0	137021	27599	420	5196.86	0	1164.59	-12950	57789.2	1164.59	3652	32512	387782		216320		171462		0		94813.5	3000	10124.6	13199	90		8135	14368	176242
FARM 19	2015	SHEEP	Semi-intensive Meat	157044	92387.9	0	0	109118	20685	0	1870.05	1164.24	1176.68	-3306	48198	1176.68	2739	22342	304927		47870.3		257057		0		25289.6	34877.5	4489.2	7938	0		2110	10463.4	107510
FARM 20	2015	SHEEP	Semi-intensive Meat	597924	318385	0	0	368598	74125	23393.5	8000	1000	4194.32	37736	159197	4194.32	10043	100390	611649		517233		94416.5		0		247061	10998	21479.8	14187	0		41960	57198.6	493274
FARM 21	2015	SHEEP	Semi-intensive Meat	68169.5	23213.3	0	0	53620.5	9403.5	0	296.93	300	531	-1476	15428	531	1826	15622	280195		32763.8		247431		0		18612.1	25230	1114.03	0	0		0	5869.4	66447.6
FARM 22	2015	SHEEP	Semi-intensive Meat	94616.9	51252.4	0	0	72852	13265	132.2	2309.45	558	644.23	-858	19623.2	644.23	2118.16	20359.2	146017		38313.2		107704		0		17682.6	20921.5	5921.17	0	0		3633.38	8072.64	76590.4
FARM 23	2015	SHEEP	Semi-intensive Meat	107307	57443.3	0	0	72662.3	11134.5	0	137.92	750.8	876.422	-6044	39800	876.422	3652	33860	354758		11676.3		343082		0		19160.6	28200	2503.14	9660	0		4300	7306.14	104990
FARM 24	2015	SHEEP	Semi-intensive Meat	79430.6	39251.9	0	0	57363.8	11619	0	1918.62	369.2	497.992	-106	19885	497.992	2739	18003.4	155708		85823.6		69884.3		0		24598.3	11665.7	3914.74	2735	0		580.32	6853.87	68351.3
FARM 25	2015	SHEEP	Semi-intensive Meat	167950	87166.5	0	0	103526	20285	0	1311.75	777.5	1171.56	30238	32096.5	1171.56	3652	40802	299353		25456.1		273896		0		40630.8	10175	29977.7	6352	0		7593.2	5483.63	141014
FARM 26	2015	SHEEP	Semi-intensive Meat	65010.6	35407.7	0	0	49805	9125	0	0	258.8	447.836	-640	15586.8	447.836	3652	27073.2	137074		30865.2		106209		0		27682.7	0	1920.15	0	0		2170	5258.68	64104.7
FARM 27	2015	SHEEP	Semi-intensive Meat	64255.6	37680	0	0	38847.9	6830.5	0	1221.48	262	405.356	7202	16722.2	405.356	1826	15884	152492		28782		123710		0		15072.6	9756	1746.97	1523	0		1000	4156.13	49138.8
FARM 28	2015	SHEEP	Semi-intensive Meat	110284	52119	0	0	80912.1	14471.5	1050	1582.35	496	576.299	944	25300	576.299	2739	22726	366579		28307.2		338272		0		28938.4	24852	4374.97	1995	0		3900	10612.1	97398.5
FARM 29	2015	SHEEP	Semi-intensive Meat	131017	74555.9	0	0	95759.8	19314	0	5056.62	1266.4	954.712	-7246	36180	954.712	2739	25690	283974		145904		138070		0		24946.8	28550	2964.2	4905	0		4500	8453.74	100010
FARM 30	2015	SHEEP	Semi-intensive Meat	96556.9	57243.3	0	0	72887.5	13352.5	0	1566.6	0	716.882	7086	15016.8	716.882	1826	16328	155078		77913.1		77164.9		0		34837.1	2820	1656.42	7742	3872.23		6000	12429.8	85685.6
FARM 31	2015	SHEEP	Semi-intensive Meat	125119	69115.6	0	0	78534	13651.5	4177	1964.2	492.7	594.786	3710	36240.8	594.786	2739	25190	443242		28695.5		414547		0		26182.9	26502.2	3318	4305	0		1260	9637.6	96395.7
FARM 32	2015	SHEEP	Semi-intensive Meat	104188	61113.4	0	0	65792.2	12628.5	1600	2483.32	756.5	604.214	5454	28102	604.214	2739	23970	157407		10787.7		146619		0		31561.3	7608.5	3904.8	7019	1129.73		1520	6640.89	83354.2
FARM 33	2015	SHEEP	Semi-intensive Meat	260495	159832	0	0	165746	30315	3433.2	885.15	1458	1549.38	21894	67079.5	1549.38	6391	69439	286092		104187		181904		0		50005.5	14600	36057.8	0	0		9000	24731.3	203834
FARM 34	2015	SHEEP	Semi-intensive Meat	141797	54055.3	0	0	91756	19070.5	2125	4166.4	950.4	1215.44	1590	41209	1215.44	3652	32513	385402		167631		217771		0		69145.5	12060	6536	12650	415		11116	17025.8	161461
FARM 35	2015	SHEEP	Semi-intensive Meat	55746.1	20020.1	0	0	37041.6	7417	0	1652.91	521.6	600.91	-5610	22140	600.91	1826	16220	152767		80738.8		72027.8		0		18906.7	14583.5	2235.71	0	0		600	5252.77	57798.7
FARM 36	2015	SHEEP	Semi-intensive Meat	270927	154662	0	0	180422	35025	0	5365	1362.33	1601.64	17794	65983.6	1601.64	3652	31882	634112		164043		470069		0		62242.4	46629.6	7393.65	8532.44	500		0	16729.6	173910
FARM 37	2015	SHEEP	Semi-intensive Meat	61979.5	17696.7	0	0	48136.7	9539	0	979.86	297	715.877	-1234	13800	715.877	1826	16100	311379		44105.4		267274		0		35888.2	4530	3864.57	6386	0		1230	7348.92	75347.7
NOTES
1	Gross revenues = Meat production + Lambs sold + revenue for cull animals + wool sold + inventory differences + subsidies and compensations
2	Gross Margin = Gross revenues - Feeding costs (purchased + on-farm grown feed)- variables costs
3	No milk production
4	No milk production
5	Revenues from lambs sold for meat purposes
6	No. Of sold lambs x 12,5 kg carcass/lamb + nº of cull animals x 17 kg carcass/animal
7	Revenues from live lambs sold to other farms
8	Revenues from cull animals
9	Revenues from sold wool
10	Estimated at 1 kg/ewe
11	Inventory differences: includes flock and stocks (feeds and others)
12	Subisidies and compensations (includes all CAP subsidies, not only those coupled to sheep production)
13	Based in a formula wich takes into acount monthly average numbers and renewal
14	Equal to annual work units (AWU) x 1826 hours/AWU (Spanish standard for AWU)
15	Includes family and hired labour and social security charges
16	Expressed in kg fresh matter (dry matter data non available)
17	% expressed in fresh matter non available.
18	Expressed in kg fresh matter (dry matter data non available)
19	% expressed in fresh matter non available.
20	Expressed in kg fresh matter (dry matter data non available)
21	% expressed in fresh matter non available.
22	Expressed in kg fresh matter (dry matter data non available)
23	% expressed in fresh matter non available.
24	Total costs of purchased feeds: concentrates + forages + subproducts
25	Calculated as the amount of own produced feeds x market prices (not production costs)
26	Variable costs considered: sanitary costs + reproductive costs + live animal purchases
27	Only includes depreciation costs; maintenance costs are included in Other costs. Capital opportunity costs are not included
28	Costs of the interests paid for credits and loans
29	Data non available
30	Renting pastures costs
31	Includes general costs
32	Total production cost = Labour cost + Feedig cost + Varianle costs + Depreciation+ Interests + Other costs
