# Supplementary material for: Efficiency Analysis as a Tool for Revealing Best Practices and Innovations: The Case of the Sheep Meat Sector in Europe
Source: Animals (Basel). 2021 Nov 12;11(11):3242. doi: 10.3390/ani11113242 (PMC8614382; doi:10.3390/ani11113242)
Supplement: Supplementary file 1 [file animals-11-03242-s001.zip › Spreadsheet S4.xlsx]

## Sheet: Extensive meat Data UK
Spreadsheet S4. Technical and economic data collected from extensive meat sheep farms in the United Kingdom
No of Farm	Year	Animal	Farm Type	Gross Revenues (€/farm)	Gross Margin (€/farm)	Milk production (€/farm)	Milk production (Kg/farm)	Meat Production (€/farm)	Meat Production [Kg(carcass weight)/farm]	Lambs sold (€/farm)	revenue from cull animals (€/farm)	Wool (€/farm)	Wool (Kg/farm)	Subsidies and compensations (€/farm)	number of productive animals (eg ewes)	human labor -family and hired - (hours)	Annual Labor Units	Labor cost (€/farm)	Feeds supplied (kg DM per farm)	Part of feed purchased [%]	Concentrates supplied (Kg DM per farm)	Part of the concentrates purchased (%)	Forages supplied (Kg DM per farm)	Part of the forages purchased (%)	Cost of purchased feed (€/farm)	Expenses for the on-farm production of feed (seeds, fertilizers, fuel, pesticides, water, veterinary services etc) (€/farm)	Variable cost (expenses on electricity, water, drugs, fuel etc)(€/farm)	Annual expenses (depreciation, interest, maintenance cost) of fixed capital (machinery and equipment) (€/farm)	Annual Expenses of livestock capital (€/farm)*	Other costs (eg rent)	Total production cost (€/farm)
Farm1	2015	Sheep	Extensive Meat	383213	326165	0	0	58208.3	12718	218617	87548.6	18839.1	na	0	3058	2756	1.25273	36313.6	225240	7.19302	18940	44	206300	0	2272.1	29315.5	25459.9	44619.5	144920	74841.4	357742
Farm2	2015	Sheep	Extensive Meat	60732.4	49029.1	0	0	0	0	47259.6	13472.8	0	na	0	483	1140	0.518182	14469.8	72787	19.4288	20257	38.3562	52530	0	1686.86	6995.3	3021.2	8620.36	13591.3	8945.17	57329.9
Farm3	2015	Sheep	Extensive Meat	56419.6	50662.2	0	0	32484.1	5690	16317.8	5597.62	2020.1	na	0	399	823	0.374091	11898.9	9600.02	6.51363	0	100	9600.02	0	82.6216	1185.62	4489.11	8241.62	9080.12	11104.3	46082.3
Farm4	2015	Sheep	Extensive Meat	109267	79725.8	0	0	21381.1	4730	78067.8	8460.46	1357.75	na	0	747	2132	0.969091	29625.4	40086	46.1996	6785.97	100	33300	0	6646.91	7740.27	15154.2	20722.4	19450.5	14158.6	113498
Farm5	2015	Sheep	Extensive Meat	101629	67977	0	0	2457.99	610	80211.8	13343.4	5615.52	na	0	803	1475	0.670455	20122.5	21830	22.7267	7829.97	100	14000	0	2955.1	10048.2	20648.5	19159.9	34067.7	24049.8	131052
Farm6	2015	Sheep	Extensive Meat	171543	135555	0	0	4025.05	961	144460	15626.5	7431.82	na	0	1388	2805	1.275	36646.8	62124.9	81.5946	8279.98	100	53845	0	3949.31	890.937	31148.4	25222.1	36573.8	18982.3	153414
Farm7	2015	Sheep	Extensive Meat	203701	145086	0	0	23182.3	5160	152272	20932.2	7314.77	na	0	1605	6656	3.02545	28380.5	128652	51.8868	115902	100	12750	0	15307	14194.4	29113.1	22328.8	27513	54666.6	191503
Farm8	2015	Sheep	Extensive Meat	51383.8	45589.2	0	0	11480.3	2480	33117.5	6513.34	272.651	na	0	410	1146	0.520909	16602.8	8387.49	16.209	2137.49	30.2671	6250	0	351.142	1814.92	3628.47	10149.3	13081.8	8390.23	54018.6
Farm9	2015	Sheep	Extensive Meat	53625.6	42602.5	0	0	6605.6	1335	40085.3	6108.49	826.216	na	0	469	490	0.222727	11489.9	17770	29.1885	0	46.0016	17770	0	1600.11	3881.84	5541.16	13862.8	8675.27	10005.5	55056.5
Farm10	2015	Sheep	Extensive Meat	235636	191281	0	0	109366	22750	90911.3	25283.6	10074.3	na	0	1563	2545	1.15682	41861.6	196662	16.3069	1541.43	100	195120	0	2105.47	10805.5	31443	40263.9	111016	34688.7	272184
Farm11	2015	Sheep	Extensive Meat	170830	138051	0	0	70279.3	7390	78008.6	18778.5	3763.42	na	0	966	1341	0.609545	28770.2	137500	15.9788	0	100	137500	0	678.048	3565.12	28536.1	28187.7	51872.6	38600.8	180211
Farm12	2015	Sheep	Extensive Meat	53534.7	27488.2	0	0	0	0	46981.4	5282.28	1271	na	0	437	810	0.368182	18711	41690	42.5939	1740	100	39950	0	4838.87	6521.6	14686	8650.33	18837.7	10011	82256.6
Farm13	2015	Sheep	Extensive Meat	47059.9	33335.1	0	0	14244	3250	28022.5	3040.48	1752.96	na	0	414	2488	1.13091	47590.1	23834	100	9309	100	14525	0	5126.67	0	8598.16	11902.1	6265.47	24530.4	104013
Farm14	2015	Sheep	Extensive Meat	59670.7	39975.1	0	0	46460.9	8610	9171	1900.3	2138.52	na	0	407	589	0.267727	6583.57	18017	73.9154	9657.01	100	8359.98	18.7432	8120.33	2865.59	8709.7	10134	58135.3	9279.79	103828
Farm15	2015	Sheep	Extensive Meat	19209.5	17150.9	0	0	8124.46	2095	9157.23	1927.84	0	na	0	150	104	0.0472727	1321.95	870	100	870	100	0	0	667.858	0	1390.8	2072.79	5508.11	13543.1	24504.6
Farm16	2015	Sheep	Extensive Meat	52137	36879.5	0	0	35072.9	7760	13549.9	1615.25	1898.92	na	0	365	1064	0.483636	15267.1	28310	78.8297	11310	100	17000	0	3562.37	957.034	10738.1	11749.5	2065.54	13015.7	57355.3
Farm17	2015	Sheep	Extensive Meat	207401	124985	0	0	22368.4	5305	115739	63118.8	6174.59	na	0	2019	8545	3.88409	71309.4	275152	23.7584	87.0189	100	275065	22.217	12316.1	39523.4	30576.9	15388.8	0	157840	326955
Farm18	2015	Sheep	Extensive Meat	88876.1	65463.9	0	0	10988.7	2550	68843.1	6787.37	2256.95	na	0	572	1528	0.694545	20699.5	22955	88.3331	10005	100	12950	0	5958.4	786.283	16667.5	9078.76	34205.4	12752.7	100148
Farm19	2015	Sheep	Extensive Meat	84311.3	66945.6	0	0	32730.6	7713	31664.7	12496.5	7419.42	na	0	583	501	0.227727	12540.6	37760	43.0015	6960.03	100	30800	0	3001.92	3979.61	10384.2	11201.4	17309.2	4629.57	63046.5
Farm20	2015	Sheep	Extensive Meat	47904	31248.9	0	0	24524.9	5460	21316.4	1511.98	550.811	na	0	407	910	0.413636	11996.7	41909	100	12159	100	29750	0	5682.99	0	10972.2	17206.9	5508.11	11842.4	63209.3
Farm21	2015	Sheep	Extensive Meat	30980.4	19502.8	0	0	4938.02	1151	24264.6	378.683	1399.06	na	0	321	1329	0.604091	22670	35840	52.0998	6090.01	100	29750	0	2298.26	2112.36	7066.9	7635.14	9115.92	7752.66	58651.3
Farm22	2015	Sheep	Extensive Meat	30684.3	24826.4	0	0	9055.33	1890	13976.8	6783.24	868.904	na	0	222	650	0.295455	6014.86	33635	50.0634	2610.01	100	31025	0	1361.88	1357.75	3138.25	6569.35	4406.49	2791.23	25639.8
Farm23	2015	Sheep	Extensive Meat	37858.6	12558.5	0	0	19519.4	4050	12338.2	5301.56	699.53	na	0	236	730	0.331818	8175.41	37081	53.126	5181	100	31900	0	6547.76	5776.63	12975.7	9212.79	6422.46	3942.43	53053.2
Farm24	2015	Sheep	Extensive Meat	76511.8	54756.1	0	0	9501.49	1690	27161.9	30897.7	8950.68	na	0	410	642	0.291818	9754.86	24798	25.5415	19798	34.6304	4999.99	0	1532.63	4465.7	15757.3	5595.97	13012.9	7055.89	57175.3
Farm25	2015	Sheep	Extensive Meat	91268	45999.6	0	0	80003.9	15270	3442.57	6169.08	1652.43	na	0	421	2500	1.13636	38107.9	101550	51.8172	16450	83.9381	85100	0	11874.1	11041	22353.3	12636.4	17715.5	15053.7	128782
Farm26	2015	Sheep	Extensive Meat	47409.7	33737.2	0	0	20983.1	5220	19169.6	5327.72	1929.22	na	0	406	1132	0.514545	7740.27	27256	83.4675	8091.01	100	19165	0	4991.72	988.706	7692.07	19361.1	14734.2	14328	69836
Farm27	2015	Sheep	Extensive Meat	7758.17	3642.24	0	0	7303.75	1490	165.243	0	289.176	na	0	48	181	0.0822727	2572.29	3687.5	71.4688	2412.5	100	1275	0	1404.57	560.45	2150.92	2336.26	660.973	1962.26	11647.7
Farm28	2015	Sheep	Extensive Meat	26987	17327.1	0	0	0	0	23079	3908	0	na	0	181	572	0.26	5727.06	23739.9	100	1673.89	100	22066	0	1857.61	0	7802.24	9597.31	13398.5	10250.6	48633.3
Farm29	2015	Sheep	Extensive Meat	124949	82807.5	0	0	15860.6	3690	77058.4	27032.4	4997.23	na	0	856	2802	1.27364	40218.8	72130	87.8535	6090.01	100	66040	85.5796	12083.4	1670.33	28387.4	16121.5	46557.3	9457.42	154496
Farm30	2015	Sheep	Extensive Meat	273670	233580	0	0	2071.05	450	252883	13183.7	5532.9	na	0	1619	6098	2.77182	82358.6	135700	49.5058	17700	100	118000	0	10995.6	11214.5	17880.7	31654.6	67700.2	27148.1	248952
Farm31	2015	Sheep	Extensive Meat	169975	153474	0	0	24871.9	4640	95613.9	49140.6	348.388	na	0	763	1362	0.619091	19741.1	0	100	0	100	0	0	382.814	0	16118.1	13049.9	47975.6	18394.3	115662
Farm32	2015	Sheep	Extensive Meat	32029.7	17959.2	0	0	18441.1	3500	9501.49	1470.67	2616.35	na	0	250	1040	0.472727	12902.7	174	6.79612	174	100	0	0	192.784	2643.89	11233.8	26708.9	34425.7	11553.3	99661.1
Farm33	2015	Sheep	Extensive Meat	227192	159960	0	0	116002	24710	71547.6	31601.4	8040.46	na	0	1443	4656	2.11636	61842.3	88394	65.0886	27144	100	61250	0	14391.3	7719.62	45121.1	26639.9	65298.6	69268.6	290281
Farm34	2015	Sheep	Extensive Meat	46576.6	35024.7	0	0	1432.11	290	39176.4	4625.43	1342.6	na	0	332	914	0.415455	16320.5	50500	60.2927	6899.99	100	43600	0	3949.31	2599.83	5002.74	9591.31	13178.2	7130.25	57772.1
Farm35	2015	Sheep	Extensive Meat	59073.1	26371.5	0	0	45928	9700	1101.62	9688.76	2354.72	na	0	321	1236	0.561818	21323.3	75494	46.4326	18444	100	57050	0	7832.53	9036.05	15833.1	15798.1	43128.5	3952.07	116904
Farm36	2015	Sheep	Extensive Meat	129775	107242	0	0	34747.9	6609	65009.5	24960	5057.82	na	0	1031	1919	0.872273	28399.8	434.979	16.9484	434.979	100	0	0	348.388	1707.51	20477.8	18168.3	47204.5	10451.6	126758
Farm37	2015	Sheep	Extensive Meat	256042	173731	0	0	82808.9	16490	131575	33395.7	8262.16	na	0	1279	3550	1.61364	45872.9	203990	47.3817	31240	85.8044	172750	0	7491.03	8318.62	66500.8	26638.9	48127.1	23353	226302
Farm38	2015	Sheep	Extensive Meat	532119	425380	0	0	103272	20630	271365	122247	35235.4	na	0	4939	4428	2.01273	74055.2	59985.1	26.9557	7395.16	100	52590	0	6777.73	18364	81597.1	68243.6	136835	108126	493998
Farm39	2015	Sheep	Extensive Meat	57966	43063.8	0	0	20648.5	4600	33219.4	4098.03	0	na	0	626	800	0.363636	8775.8	9889.99	100	9889.99	100	0	0	1726.79	0	13175.4	8246.67	17080.6	16879.6	65884.9
Farm40	2015	Sheep	Extensive Meat	344954	304645	0	0	82704.3	15080	181368	74338.8	6542.26	na	0	1835	2550	1.15909	38690.3	43370	16.4184	869.974	100	42500.1	0	1068.57	5439.26	33800.5	19767.2	63549.8	40374.4	202690
Farm41	2015	Sheep	Extensive Meat	108994	73191.8	0	0	0	0	101549	4544.19	2901.4	na	0	669	1920	0.872727	29121.4	37660	8.71306	2609.97	100	35050	0	1418.34	14859.5	19524.9	31936.2	36023	27314.7	160198
Farm42	2015	Sheep	Extensive Meat	45634.7	29670.8	0	0	12866.9	2700	23402.6	6542.26	2822.91	na	0	303	885	0.402273	8412.26	76152	63.3173	23108	70.9944	53044	0	5359.39	3105.2	7499.29	11268.6	6180.1	8584.39	50409.2
Farm43	2015	Sheep	Extensive Meat	31160.8	15297.4	0	0	9823.71	1910	16689.6	4647.47	0	na	0	199	938	0.426364	14709.4	26940.2	72.8018	8640.2	100	18300	0	5501.22	2055.9	8306.23	13722.2	4378.95	5298.8	53972.7
Farm44	2015	Sheep	Extensive Meat	63615.9	37153.6	0	0	15706.4	3400	37950.9	8080.4	1878.27	na	0	542	1264	0.574545	14987.6	15165	39.9221	10440	100	4724.99	0	4761.76	7164.67	14535.9	18109.2	25516.3	8998.87	94074.3
Farm45	2015	Sheep	Extensive Meat	149987	118697	0	0	8103.81	1810	115119	25092.2	1671.71	na	0	1216	2139	0.972273	27569.5	85296.1	70.4635	18096	100	67200.1	0	9914.6	4155.87	17219.7	19759.1	17763.7	11903	108285
Farm46	2015	Sheep	Extensive Meat	72818.6	53706.8	0	0	25130.7	6020	35430.9	10470.9	1786	na	0	654	2532	1.15091	29797.5	34880	73.4775	18070	100	16810	40.4078	7178.44	2591.57	9341.75	14439.6	16573.9	8991.99	88914.7
Farm47	2015	Sheep	Extensive Meat	105505	68001.7	0	0	7324.41	1270	78463	18107.9	1609.74	na	0	993	4320	1.96364	62075	91980	83.8147	31180	100	60800	0	17736.1	3424.67	16342.6	31351.4	17756.8	37295.4	185982
Farm48	2015	Sheep	Extensive Meat	56330.1	44863.6	0	0	16779.1	3980	17901.4	19805.8	1843.84	na	0	340	672	0.305455	9125.56	24070	87.3959	20570	100	3499.99	0	6432.09	928.116	4106.3	3382.05	30294.6	3022.57	57291.3
Farm49	2015	Sheep	Extensive Meat	244903	172619	0	0	123630	26150	78683.3	36898.8	5691.25	na	0	1660	4281	1.94591	65775.1	124144	73.4086	46018.7	100	78125.1	0	21666.1	7849.06	42769.1	25591.7	52690.6	23857	240199
Farm50	2015	Sheep	Extensive Meat	327574	257734	0	0	171195	36200	115891	28508.6	11980.1	na	0	2285	5067	2.30318	67614.8	288181	84.2892	30781	100	257400	0	20498.4	3821.25	45520.4	44945.4	66400.3	39997.1	288798
Farm51	2015	Sheep	Extensive Meat	240361	194161	0	0	127317	28660	69725.8	33957.5	9361.03	na	0	1975	4248	1.93091	52110.8	109250	48.3582	17269.6	100	91980.1	7.60213	11284.7	12050.4	22865.5	31403.4	74400.8	44034.6	248150
Farm52	2015	Sheep	Extensive Meat	264948	172813	0	0	198848	43872	31331.5	26905.7	7862.83	na	0	1705	2650	1.20455	34220.5	171916	43.3025	49416	100	122500	0	19515.2	25552.1	47068.2	33669.4	66207.5	20707.7	246941
Farm53	2015	Sheep	Extensive Meat	131322	95525.8	0	0	96776.1	20251	14406.5	16626.2	3512.8	na	0	920	2135	0.970455	32389.1	35114.9	65.3095	25665	100	9449.96	15.4744	9359.65	4971.07	21465.1	19057.6	30363.5	15733.9	133340
Farm54	2015	Sheep	Extensive Meat	208387	154917	0	0	77371	16870	96529.6	29586.8	4899.46	na	0	1447	2828	1.28545	41115.3	117161	33.8868	2936.25	100	114225	5.79633	3280.08	6400.42	43789.5	39238.4	75227	30789	239840
Farm55	2015	Sheep	Extensive Meat	44198.4	37433.1	0	0	0	0	31556	9275.66	3366.83	na	0	282	1476	0.670909	21777.7	43759	99.1141	9308.99	100	34450	0	3807.48	34.4257	2923.43	8971.97	12558.5	1056.18	51129.7
Farm56	2015	Sheep	Extensive Meat	28566.4	21118.1	0	0	2336.82	500	21620.7	4221.97	386.945	na	0	224	950	0.431818	14458.8	13655	90.5816	7455.01	100	6200.01	60.6032	2824.28	293.307	4330.75	12162.4	9584.11	4657.11	48310.8
Farm57	2015	Sheep	Extensive Meat	49243.9	27985.3	0	0	41454	9010	2974.38	4137.97	677.497	na	0	353	1275	0.579545	19924.2	52931	88.3287	14311	100	38620	0	7804.99	1031.39	12422.2	10644.1	27664.5	6397.67	85889
Farm58	2015	Sheep	Extensive Meat	22134.3	13471.5	0	0	0	0	18665.6	2656.29	812.446	na	0	256	201	0.0913636	3225	23200	94.8711	13050	100	10150	0	5516.37	298.815	2847.69	5759.57	1652.43	2218.39	21518.3
Farm59	2015	Sheep	Extensive Meat	132845	104548	0	0	69457.3	13630	38074.8	23289.7	2022.85	na	0	654	1532	0.696364	18717.9	32788	36.5592	15198	100	17590	0	6768.09	11744.7	9783.78	14663.2	23753.7	6940.22	92371.6
Farm60	2015	Sheep	Extensive Meat	101370	80680	0	0	30194.1	6130	63343.3	7725.12	107.408	na	0	592	900	0.409091	11031.4	18972	19.9441	3131.98	100	15840	0	2729.27	10955.6	7004.94	9713.36	39589.5	6801.14	87825.2
Farm61	2015	Sheep	Extensive Meat	68158.7	44219.1	0	0	12013.2	2710	41792.8	12674.2	1678.6	na	0	479	1560	0.709091	20268.5	81378	71.2212	29838	100	51540	27.8269	11905.8	4811.33	7222.51	16664.4	17558.5	10117	88548
Farm62	2015	Sheep	Extensive Meat	76890.5	46003.7	0	0	0	0	42137	33296.5	1456.89	na	0	760	416	0.189091	4187.54	14982	76.1209	11832	100	3149.97	0	8830.88	2770.58	19285.3	5069.36	51500.8	1615.25	93259.7
Farm63	2015	Sheep	Extensive Meat	44500	-18653.2	0	0	10501.2	2650	21571.1	11233.8	1193.88	na	0	630	3298	1.49909	33359.9	127309	84.9509	55854	100	71455	21.2474	28039	4966.94	30147.3	19207.4	35596.2	3585.78	154902
Farm64	2015	Sheep	Extensive Meat	170286	106282	0	0	108837	32690	52822.8	6936.09	1689.61	na	0	1196	3713	1.68773	41465	204335	54.8151	81835	66.8915	122500	0	19195.8	15823.4	28985	46648.8	28785.4	42468.9	223372
Farm65	2015	Sheep	Extensive Meat	18972.7	13691.8	0	0	5893.68	1180	10190	2682.45	206.554	na	0	203	255	0.115909	3180.93	11709	72.3221	2784	100	8925	0	893.691	341.503	4045.71	4546.02	5714.66	1966.4	20688.9
Farm66	2015	Sheep	Extensive Meat	25190	17561.2	0	0	4559.34	1050	14874.6	4663.99	1091.98	na	0	550	153	0.0695455	2215.64	522.005	46.3681	522.005	100	0	0	413.108	477.828	6737.79	2133.42	13494.9	1685.48	27158.1
Farm67	2015	Sheep	Extensive Meat	211182	153689	0	0	19250.8	4640	153700	28773	9458.8	na	0	1758	2631	1.19591	37356	134965	79.7319	38715	100	96250	0	16878.2	4290.82	36324.6	18134.9	59487.6	11864.5	184337
Farm68	2015	Sheep	Extensive Meat	64212.2	34031.9	0	0	35817.9	5160	9914.6	17102.7	1377.03	na	0	334	1263	0.574091	14592.4	69469.8	94.4502	35269.8	96.5138	34200	0	19060.8	1119.52	9999.97	6439.51	30391	9899.45	91502.6
Farm69	2015	Sheep	Extensive Meat	29859.5	18682.1	0	0	18141	3260	0	11718.5	0	na	0	200	813	0.369545	11717.1	9720	99.4671	5220	100	4500	0	5095	27.5405	6054.79	3306.94	12049	2017.35	40267.7
Farm70	2015	Sheep	Extensive Meat	93015.4	52248.5	0	0	75049.4	14740	4574.48	11163.6	2228.03	na	0	502	1679	0.763182	25309.8	45731	78.8505	22011	100	23720	0	20240.9	5429.62	15096.4	17455	11567	11250.3	106349
Farm71	2015	Sheep	Extensive Meat	72113.5	55936.2	0	0	48235.9	9530	12186.7	9757.62	1933.35	na	0	467	1204	0.547273	17075.1	9845.01	72.093	7394.99	100	2450.02	0	3923.15	1518.86	10735.3	24355.5	12971.6	5382.8	75962.3
Farm72	2015	Sheep	Extensive Meat	57829.6	41510.5	0	0	26480.2	6110	22605.3	7418.05	1326.08	na	0	484	562	0.255455	8136.85	9599.99	15.1196	8199.98	44.2202	1400.02	0	830.347	4657.11	10831.7	13582.6	13770.3	13337.9	65146.7
Farm73	2015	Sheep	Extensive Meat	41434.8	18252.5	0	0	35059.1	7400	0	5191.39	1184.24	na	0	227	1310	0.595455	16604.2	31926	79.2492	11976	95.9064	19950	0	12098.6	3167.16	7916.53	10644.2	10068.8	4383.08	64882.5
Farm74	2015	Sheep	Extensive Meat	167569	94502.6	0	0	102522	22290	47163.2	13720.7	4162.75	na	0	995	3440	1.56364	45089.4	93798	33.1228	45558	65.6781	48240	0	11903	24033.3	37130.2	42410.2	34425.7	18526.5	213518
Farm75	2015	Sheep	Extensive Meat	99314	62583.1	0	0	1156.7	270	79449	17055.9	1652.43	na	0	861	2475	1.125	34998.5	47280	90.7554	21780	100	25500	0	11523	1173.23	24034.6	22543.2	104412	14091.1	212775
Farm76	2015	Sheep	Extensive Meat	55195.4	40743.5	0	0	32955	6422	14624	5994.2	1622.14	na	0	349	1116	0.507273	15554.9	13000.5	74.2653	5350.48	100	7650.01	0	3665.65	1269.62	9516.64	8896.69	14252.2	11207.6	64363.4
Farm77	2015	Sheep	Extensive Meat	159366	113601	0	0	69484.8	12460	57725	27126.1	5030.28	na	0	849	2189	0.995	33346.1	242020	70.8546	40020	100	202000	0	14092.5	5797.29	25875.7	29757.2	78994.5	38465.9	226329
Farm78	2015	Sheep	Extensive Meat	43037.6	21578	0	0	34307.3	6300	0	7547.49	1182.87	na	0	258	504	0.229091	6967.76	26024	79.6222	17574	99.069	8449.99	0	10549.4	2700.35	8209.84	16061	32621.8	3979.61	81089.8
Farm79	2015	Sheep	Extensive Meat	100811	63251	0	0	37362.9	7760	48795	9505.62	5147.33	na	0	651	1153	0.524091	15772.5	26509.6	85.3324	18859.6	100	7650.03	0	12577.8	2161.93	22820.1	10762.6	14679.1	11404.5	90178.5
Farm80	2015	Sheep	Extensive Meat	55458.4	37704.4	0	0	48593.9	11870	0	5823.45	1041.03	na	0	320	882	0.400909	11989.8	46730	82.8862	28810	100	17920	0	9442.28	1949.87	6361.87	7765.72	9363.79	4991.72	51865
Farm81	2015	Sheep	Extensive Meat	140385	78617.2	0	0	93781.1	20128	33713.8	12890.4	0	na	0	1107	2687	1.22136	40589.3	123514	85.7221	43708.8	100	79805.5	0	28919	4816.84	28032.1	26100.2	30363.5	16571.1	175392
Farm82	2015	Sheep	Extensive Meat	108700	92013	0	0	17137.1	3640	60806.8	30755.9	0	na	0	1067	1349	0.613182	20136.3	22120.1	52.6131	870.032	100	21250.1	0	1823.18	1641.42	13222.2	13287.2	72927.4	32473.1	155511
Farm83	2015	Sheep	Extensive Meat	14405.1	5311.19	0	0	9509.75	1990	1429.35	3096.93	369.043	na	0	99	633	0.287727	9757.62	21555	83.4625	6960	100	14595	0	5506.73	1090.61	2496.55	12630.2	4395.47	2181.21	38058.4
Farm84	2015	Sheep	Extensive Meat	130281	73454.8	0	0	105432	23340	10364.9	11819	2664.55	na	0	712	1410	0.640909	20974.9	52674	74.0796	28168	100	24506	11.3681	26863	9399.59	20563.1	22575.6	19538.6	16403.1	136318
Farm85	2015	Sheep	Extensive Meat	31948.4	28479.7	0	0	20732.5	4626	6477.54	4738.35	0	na	0	286	434	0.197273	8308.98	350.007	0	0	0	350.007	0	0	31.6716	3437.06	4865.99	5651.32	5097.76	27392.8
Farm86	2015	Sheep	Extensive Meat	21853.4	17765	0	0	14714.9	3150	4468.45	2256.95	413.108	na	0	174	396	0.18	75.6576	6485	37.0707	2985	53.5604	3499.99	0	714.677	1213.16	2160.56	7598.49	3614.7	13492.1	28869.4
Farm87	2015	Sheep	Extensive Meat	88127	62727.7	0	0	59055.2	10830	8826.75	14640.6	5604.5	na	0	481	1350	0.613636	20057.8	35780	51.659	6930.01	83.9808	28850	0	3969.97	3715.22	17714.1	14331.2	29337.6	14319.7	103446
Farm88	2015	Sheep	Extensive Meat	99692.6	53372.2	0	0	79424.2	15520	0	18672.5	1595.97	na	0	421	1750	0.795455	25826.1	66730	60.102	20880	91.0165	45850	0	19531.8	12966.1	13822.6	9448.81	32404.2	3293.85	117293
Farm89	2015	Sheep	Extensive Meat	35251.9	17898.6	0	0	30563.1	7420	886.806	3801.97	0	na	0	245	454	0.206364	6052.04	18070	60.4618	5219.99	100	12850	0	7400.14	4838.87	5114.28	5217.06	6615.24	5114.28	40351.9
Farm90	2015	Sheep	Extensive Meat	68341.9	44020.8	0	0	9129.69	1430	52864.1	6348.1	0	na	0	689	2770	1.25909	31814.8	115209	100	31059	100	84150	0	12416.7	0	11904.4	23590.5	39348.6	22378.1	141453
Farm91	2015	Sheep	Extensive Meat	59457.3	43931.3	0	0	47310.5	9575	4695.66	6266.85	1184.24	na	0	313	965	0.438636	13083.1	29710	70.3484	23760	100	5950	0	5565.94	2346.45	7613.58	10616.8	9363.79	4516.65	53106.4
Farm92	2015	Sheep	Extensive Meat	15790.4	9559.32	0	0	14939.4	2840	0	713.3	137.703	na	0	92	308	0.14	4595.14	5842.99	90.2076	3393	100	2450	0	2912.41	316.716	3001.92	5031.88	7981.25	1042.41	24881.7
Farm93	2015	Sheep	Extensive Meat	47711.2	36919.5	0	0	23679.4	6060	18163	3996.13	1872.76	na	0	341	614	0.279091	7905.51	29600	11.6086	8599.99	21.4145	21000	0	450.288	3428.8	6912.68	9133.33	7711.35	5773.88	41315.8
Farm94	2015	Sheep	Extensive Meat	65784.7	44121.3	0	0	31233.7	6740	23691.8	9026.41	1832.82	na	0	392	1041	0.473182	15744.9	11203.5	60.5413	7003.51	100	4200.01	0	4563.47	2974.38	14125.5	12121.5	22851.8	9356.9	81738.5
Farm95	2015	Sheep	Extensive Meat	42557	36419.6	0	0	17883.5	3840	19347.2	4213.7	1112.64	na	0	299	724	0.329091	9686.01	8729.99	95.9396	3480	100	5249.99	0	2564.02	108.785	3464.6	10783.1	7022.84	11817.6	45447
Farm96	2015	Sheep	Extensive Meat	50970.7	35965.2	0	0	43624.2	8480	413.108	6017.61	915.723	na	0	292	1060	0.481818	13884.6	19180	70.7786	12180	100	7000	0	5783.51	2387.77	6834.19	19049.4	12566.8	3475.62	63981.8
Farm97	2015	Sheep	Extensive Meat	134921	85757.1	0	0	61095.9	13480	42332.6	24607.5	6885.14	na	0	878	1887	0.857727	27701.7	74510	81.3039	28710	100	45800	0	23370.9	5374.54	20418.6	29311.6	39933.8	14966.9	161078
Farm98	2015	Sheep	Extensive Meat	123668	68058.2	0	0	18596.8	4000	102189	2882.12	0	na	0	1050	2562	1.16455	44146.1	242870	72.8127	18870	100	224000	0	14334.9	5352.51	35922.5	49319.7	50950	48220.7	248246
Farm99	2015	Sheep	Extensive Meat	71763.8	57474.4	0	0	33386	7363	33076.2	5301.56	0	na	0	458	742	0.337273	6273.74	35100	60.0768	6960	100	28140	0	3068.02	2039.38	9182.02	20055.7	0	13526.5	54145.4
Farm100	2015	Sheep	Extensive Meat	89789.1	58923	0	0	27452.4	6560	51569.7	8065.25	2701.73	na	0	684	1370	0.622727	15307	68964	61.2869	30359	87.8171	38605	0	10375.9	6554.65	13935.5	17264.1	30749	15669.2	109855
Farm101	2015	Sheep	Extensive Meat	132133	54261.8	0	0	105221	23090	10148.7	14429.9	2332.68	na	0	797	2373	1.07864	29132.4	142936	93.1789	114556	100	28380	40.6045	50849.5	3722.1	23299.3	12048.5	32552.9	16739.1	168344
Farm102	2015	Sheep	Extensive Meat	193500	142053	0	0	52642.4	11330	64334.7	72501.9	4020.92	na	0	1319	2800	1.27273	33048.7	108490	63.2192	36490	93.3974	72000	0	10713.3	6232.43	34501.4	19178.4	89024.8	53040.3	245739
Farm103	2015	Sheep	Extensive Meat	18208.4	2044.89	0	0	16164.9	3510	1041.03	1002.48	0	na	0	221	850	0.386364	12568.1	70030	20.4803	0	100	70030	0	1491.32	5790.4	8881.83	11407.4	24003.7	5128.05	69270.8
Farm104	2015	Sheep	Extensive Meat	75439.1	52579	0	0	38917.5	8150	23629.8	11556	1335.72	na	0	432	860	0.390909	14129.7	43900.3	82.0064	37525.3	100	6374.98	0	10400.7	2281.73	10177.6	7871.12	0	18595.4	63456.2
Farm105	2015	Sheep	Extensive Meat	43574.7	24044.3	0	0	18885.9	4150	21688.2	1568.43	1432.11	na	0	342	930	0.422727	12736.1	28026	82.8102	16026	100	12000	0	6571.17	1364.63	11594.6	15788.6	9143.46	3861.18	61059.7
Farm106	2015	Sheep	Extensive Meat	61515.9	46821.7	0	0	21825.9	4610	28972.7	8180.92	2536.48	na	0	400	657	0.298636	9150.35	27901	53.4097	8133	68.864	19768	44.648	3231.88	2818.77	8643.6	11885	19217.8	8442.55	63390
Farm107	2015	Sheep	Extensive Meat	61082.2	32771.9	0	0	34865	7280	15711.9	8284.2	2221.15	na	0	373	860	0.390909	12616.3	54670	61.8608	30220	100	24450	0	9294.93	5731.19	13284.2	19216.2	15367.6	19808.5	95319
Farm108	2015	Sheep	Extensive Meat	342803	213080	0	0	240496	50100	79488.9	17763.7	5053.69	na	0	2986	7132	3.24182	107956	421310	79.6293	225210	100	196100	0	70174.7	17952.3	41595.9	41446.8	64961.3	87689.1	431776
Farm109	2015	Sheep	Extensive Meat	69583.9	55972	0	0	51115.3	9786	14204	3084.54	1180.11	na	0	453	880	0.4	12979.9	27000	78.7706	4050	100	22950	0	3318.64	893.691	9399.59	12930	24910.4	6656.55	71088.7
Farm110	2015	Sheep	Extensive Meat	27846.2	20957	0	0	5212.05	1117	19003	2915.17	716.054	na	0	211	389	0.176818	5695.39	17260	0	0	0	17260	0	0	1898.92	4990.35	11860	6692.35	11841.1	42978
Farm111	2015	Sheep	Extensive Meat	22835.9	10886.1	0	0	8826.75	1940	12276.2	1279.95	453.042	na	0	179	634	0.288182	9457.42	17448	57.0285	4698	100	12750	0	2876.61	2167.44	6905.79	8079.06	8489.37	3150.64	41126.3
Farm112	2015	Sheep	Extensive Meat	165433	123295	0	0	124304	20980	25337.3	15791.7	0	na	0	936	1137	0.516818	17199.1	26970	77.5481	26970	100	0	22.4449	24651.5	7137.13	10349.7	14355.8	26852	8952.05	109497
Farm113	2015	Sheep	Extensive Meat	14987.6	7686.57	0	0	12714.1	2240	0	1916.82	356.65	na	0	76	480	0.218182	6443.11	10450	74.037	4350	100	6100	0	3587.16	1258.6	2455.24	4579.61	5060.58	4949.04	28333.3
Farm114	2015	Sheep	Extensive Meat	44599.2	34652.6	0	0	24814	5430	10396.6	8340.65	1047.92	na	0	320	912	0.414545	12338.2	42790	82.7547	24870	100	17920	0	8230.49	1715.78	0.316716	4468.04	18844.6	3990.63	49588
Farm115	2015	Sheep	Extensive Meat	5359.39	3770.3	0	0	0	0	4771.4	304.323	283.668	na	0	49	102	0.0463636	1578.07	24429	100	1479	100	22950	0	515.008	0	1074.08	2361.53	3408.14	919.854	9856.69
Farm116	2015	Sheep	Extensive Meat	67862.7	40341.4	0	0	43940.9	8520	9804.43	12095.8	2021.48	na	0	410	1300	0.590909	16960.8	37760	79.4315	15660	100	22100	0	9333.49	2416.68	15771.1	11876.4	15367.6	9848.5	81574.6
Farm117	2015	Sheep	Extensive Meat	110884	72106.7	0	0	36127.7	8630	58884.4	14307.3	1564.3	na	0	803	2375	1.07955	35802.7	47601	41.4926	18551	100	29050	0	5940.5	8376.46	24460.1	24193.1	55978.9	14669.5	169421
Farm118	2015	Sheep	Extensive Meat	84885.5	30677.4	0	0	18533.4	4240	47920.6	17654.9	776.643	na	0	805	2451	1.11409	34508.3	99229	93.4786	46719	100	52510	0	30033	2095.84	22079.3	13493.8	32602.5	11498.2	146311
Farm119	2015	Sheep	Extensive Meat	65692.5	42278.9	0	0	38172.6	8460	4392.72	22732	395.207	na	0	346	1074	0.488182	14807.2	42767	94.9967	20097	100	22670	0	11938.8	629.301	10845.5	8260.36	29687.3	3461.85	79630.3
